# Supplementary material for: Logit models, the area under receiver characteristic curves, sensitivity, and specificity for Co-enrollment density in college networks dataset
Source: Data Brief. 2021 Oct 26;39:107509. doi: 10.1016/j.dib.2021.107509 (PMC8573127; doi:10.1016/j.dib.2021.107509)
Supplement: Supplementary file 1 [file mmc1.zip]

Archive with 425 entries (423 files):
- SupplementaryMaterials/
- SupplementaryMaterials/115-Cell.txt
- SupplementaryMaterials/115-ClassDen.png
- SupplementaryMaterials/115-LogitCurve.png
- SupplementaryMaterials/115-ROCut.png
- SupplementaryMaterials/115-SenSpe.png
- SupplementaryMaterials/115-Summ.txt
- SupplementaryMaterials/116-Cell.txt
- SupplementaryMaterials/116-ClassDen.png
- SupplementaryMaterials/116-LogitCurve.png
- SupplementaryMaterials/116-ROCut.png
- SupplementaryMaterials/116-SenSpe.png
- SupplementaryMaterials/116-Summ.txt
- SupplementaryMaterials/117-Cell.txt
- SupplementaryMaterials/117-ClassDen.png
- SupplementaryMaterials/117-LogitCurve.png
- SupplementaryMaterials/117-ROCut.png
- SupplementaryMaterials/117-SenSpe.png
- SupplementaryMaterials/117-Summ.txt
- SupplementaryMaterials/126-Cell.txt
- SupplementaryMaterials/126-ClassDen.png
- SupplementaryMaterials/126-LogitCurve.png
- SupplementaryMaterials/126-ROCut.png
- SupplementaryMaterials/126-SenSpe.png
- SupplementaryMaterials/126-Summ.txt
- SupplementaryMaterials/127-Cell.txt
- SupplementaryMaterials/127-ClassDen.png
- SupplementaryMaterials/127-LogitCurve.png
- SupplementaryMaterials/127-SenSpe.png
- SupplementaryMaterials/127-Summ.txt
- SupplementaryMaterials/137-Cell.txt
- SupplementaryMaterials/137-ClassDen.png
- SupplementaryMaterials/137-SenSpe.png
- SupplementaryMaterials/137-Summ.txt
- SupplementaryMaterials/138-Cell.txt
- SupplementaryMaterials/138-ClassDen.png
- SupplementaryMaterials/138-LogitCurve.png
- SupplementaryMaterials/138-ROCut.png
- SupplementaryMaterials/138-SenSpe.png
- SupplementaryMaterials/138-Summ.txt
- SupplementaryMaterials/147-Cell.txt
- SupplementaryMaterials/147-ClassDen.png
- SupplementaryMaterials/147-LogitCurve.png
- SupplementaryMaterials/147-ROCut.png
- SupplementaryMaterials/147-SenSpe.png
- SupplementaryMaterials/147-Summ.txt
- SupplementaryMaterials/148-Cell.txt
- SupplementaryMaterials/148-ClassDen.png
- SupplementaryMaterials/148-LogitCurve.png
- SupplementaryMaterials/148-ROCut.png
- SupplementaryMaterials/148-SenSpe.png
- SupplementaryMaterials/148-Summ.txt
- SupplementaryMaterials/215-Cell.txt
- SupplementaryMaterials/215-ClassDen.png
- SupplementaryMaterials/215-LogitCurve.png
- SupplementaryMaterials/215-ROCut.png
- SupplementaryMaterials/215-SenSpe.png
- SupplementaryMaterials/215-Summ.txt
- SupplementaryMaterials/216-Cell.txt
- SupplementaryMaterials/216-ClassDen.png
- SupplementaryMaterials/216-LogitCurve.png
- SupplementaryMaterials/216-ROCut.png
- SupplementaryMaterials/216-SenSpe.png
- SupplementaryMaterials/216-Summ.txt
- SupplementaryMaterials/217-Cell.txt
- SupplementaryMaterials/217-ClassDen.png
- SupplementaryMaterials/217-LogitCurve.png
- SupplementaryMaterials/217-ROCut.png
- SupplementaryMaterials/217-SenSpe.png
- SupplementaryMaterials/217-Summ.txt
- SupplementaryMaterials/226-Cell.txt
- SupplementaryMaterials/226-ClassDen.png
- SupplementaryMaterials/226-LogitCurve.png
- SupplementaryMaterials/226-ROCut.png
- SupplementaryMaterials/226-SenSpe.png
- SupplementaryMaterials/226-Summ.txt
- SupplementaryMaterials/227-Cell.txt
- SupplementaryMaterials/227-ClassDen.png
- SupplementaryMaterials/227-LogitCurve.png
- SupplementaryMaterials/227-ROCut.png
- SupplementaryMaterials/227-SenSpe.png
- SupplementaryMaterials/227-Summ.txt
- SupplementaryMaterials/237-Cell.txt
- SupplementaryMaterials/237-ClassDen.png
- SupplementaryMaterials/237-LogitCurve.png
- SupplementaryMaterials/237-ROCut.png
- SupplementaryMaterials/237-SenSpe.png
- SupplementaryMaterials/237-Summ.txt
- SupplementaryMaterials/238-Cell.txt
- SupplementaryMaterials/238-ClassDen.png
- SupplementaryMaterials/238-LogitCurve.png
- SupplementaryMaterials/238-ROCut.png
- SupplementaryMaterials/238-SenSpe.png
- SupplementaryMaterials/238-Summ.txt
- SupplementaryMaterials/247-Cell.txt
- SupplementaryMaterials/247-ClassDen.png
- SupplementaryMaterials/247-LogitCurve.png
- SupplementaryMaterials/247-ROCut.png
- SupplementaryMaterials/247-SenSpe.png
- SupplementaryMaterials/247-Summ.txt
- SupplementaryMaterials/248-Cell.txt
- SupplementaryMaterials/248-LogitCurve.png
- SupplementaryMaterials/248-ROCut.png
- SupplementaryMaterials/248-Summ.txt
- SupplementaryMaterials/315-Cell.txt
- SupplementaryMaterials/315-LogitCurve.png
- SupplementaryMaterials/315-SenSpe.png
- SupplementaryMaterials/315-Summ.txt
- SupplementaryMaterials/316-Cell.txt
- SupplementaryMaterials/316-ClassDen.png
- SupplementaryMaterials/316-LogitCurve.png
- SupplementaryMaterials/316-ROCut.png
- SupplementaryMaterials/316-SenSpe.png
- SupplementaryMaterials/316-Summ.txt
- SupplementaryMaterials/317-Cell.txt
- SupplementaryMaterials/317-ClassDen.png
- SupplementaryMaterials/317-LogitCurve.png
- SupplementaryMaterials/317-ROCut.png
- SupplementaryMaterials/317-SenSpe.png
- SupplementaryMaterials/317-Summ.txt
- SupplementaryMaterials/326-Cell.txt
- SupplementaryMaterials/326-ClassDen.png
- SupplementaryMaterials/326-LogitCurve.png
- SupplementaryMaterials/326-ROCut.png
- SupplementaryMaterials/326-SenSpe.png
- SupplementaryMaterials/326-Summ.txt
- SupplementaryMaterials/327-Cell.txt
- SupplementaryMaterials/327-ClassDen.png
- SupplementaryMaterials/327-LogitCurve.png
- SupplementaryMaterials/327-ROCut.png
- SupplementaryMaterials/327-SenSpe.png
- SupplementaryMaterials/327-Summ.txt
- SupplementaryMaterials/337-Cell.txt
- SupplementaryMaterials/337-ClassDen.png
- SupplementaryMaterials/337-LogitCurve.png
- SupplementaryMaterials/337-ROCut.png
- SupplementaryMaterials/337-SenSpe.png
- SupplementaryMaterials/337-Summ.txt
- SupplementaryMaterials/338-Cell.txt
- SupplementaryMaterials/338-ClassDen.png
- SupplementaryMaterials/338-LogitCurve.png
- SupplementaryMaterials/338-ROCut.png
- SupplementaryMaterials/338-SenSpe.png
- SupplementaryMaterials/338-Summ.txt
- SupplementaryMaterials/347-Cell.txt
- SupplementaryMaterials/347-ClassDen.png
- SupplementaryMaterials/347-LogitCurve.png
- SupplementaryMaterials/347-ROCut.png
- SupplementaryMaterials/347-SenSpe.png
- SupplementaryMaterials/347-Summ.txt
- SupplementaryMaterials/348-Cell.txt
- SupplementaryMaterials/348-ClassDen.png
- SupplementaryMaterials/348-LogitCurve.png
- SupplementaryMaterials/348-ROCut.png
- SupplementaryMaterials/348-SenSpe.png
- SupplementaryMaterials/348-Summ.txt
- SupplementaryMaterials/415-Cell.txt
- SupplementaryMaterials/415-LogitCurve.png
- SupplementaryMaterials/415-SenSpe.png
- SupplementaryMaterials/415-Summ.txt
- SupplementaryMaterials/416-Cell.txt
- SupplementaryMaterials/416-ClassDen.png
- SupplementaryMaterials/416-LogitCurve.png
- SupplementaryMaterials/416-ROCut.png
- SupplementaryMaterials/416-SenSpe.png
- SupplementaryMaterials/416-Summ.txt
- SupplementaryMaterials/417-Cell.txt
- SupplementaryMaterials/417-ClassDen.png
- SupplementaryMaterials/417-LogitCurve.png
- SupplementaryMaterials/417-ROCut.png
- SupplementaryMaterials/417-SenSpe.png
- SupplementaryMaterials/417-Summ.txt
- SupplementaryMaterials/426-Cell.txt
- SupplementaryMaterials/426-ClassDen.png
- SupplementaryMaterials/426-LogitCurve.png
- SupplementaryMaterials/426-ROCut.png
- SupplementaryMaterials/426-SenSpe.png
- SupplementaryMaterials/426-Summ.txt
- SupplementaryMaterials/427-Cell.txt
- SupplementaryMaterials/427-ClassDen.png
- SupplementaryMaterials/427-LogitCurve.png
- SupplementaryMaterials/427-ROCut.png
- SupplementaryMaterials/427-SenSpe.png
- SupplementaryMaterials/427-Summ.txt
- SupplementaryMaterials/437-Cell.txt
- SupplementaryMaterials/437-ClassDen.png
- SupplementaryMaterials/437-LogitCurve.png
- SupplementaryMaterials/437-ROCut.png
- SupplementaryMaterials/437-SenSpe.png
- SupplementaryMaterials/437-Summ.txt
- SupplementaryMaterials/438-Cell.txt
- SupplementaryMaterials/438-ClassDen.png
- SupplementaryMaterials/438-LogitCurve.png
- SupplementaryMaterials/438-ROCut.png
- SupplementaryMaterials/438-SenSpe.png
- SupplementaryMaterials/438-Summ.txt
- SupplementaryMaterials/447-Cell.txt
- SupplementaryMaterials/447-ClassDen.png
- SupplementaryMaterials/447-LogitCurve.png
- SupplementaryMaterials/447-ROCut.png
- SupplementaryMaterials/447-SenSpe.png
- SupplementaryMaterials/447-Summ.txt
- SupplementaryMaterials/448-Cell.txt
- SupplementaryMaterials/448-ClassDen.png
- SupplementaryMaterials/448-LogitCurve.png
- SupplementaryMaterials/448-ROCut.png
- SupplementaryMaterials/448-SenSpe.png
- SupplementaryMaterials/448-Summ.txt
- SupplementaryMaterials/515-Cell.txt
- SupplementaryMaterials/515-ClassDen.png
- SupplementaryMaterials/515-LogitCurve.png
- SupplementaryMaterials/515-ROCut.png
- SupplementaryMaterials/515-SenSpe.png
- SupplementaryMaterials/515-Summ.txt
- SupplementaryMaterials/516-Cell.txt
- SupplementaryMaterials/516-ClassDen.png
- SupplementaryMaterials/516-LogitCurve.png
- SupplementaryMaterials/516-ROCut.png
- SupplementaryMaterials/516-SenSpe.png
- SupplementaryMaterials/516-Summ.txt
- SupplementaryMaterials/517-Cell.txt
- SupplementaryMaterials/517-ClassDen.png
- SupplementaryMaterials/517-LogitCurve.png
- SupplementaryMaterials/517-ROCut.png
- SupplementaryMaterials/517-SenSpe.png
- SupplementaryMaterials/517-Summ.txt
- SupplementaryMaterials/526-Cell.txt
- SupplementaryMaterials/526-ClassDen.png
- SupplementaryMaterials/526-LogitCurve.png
- SupplementaryMaterials/526-ROCut.png
- SupplementaryMaterials/526-SenSpe.png
- SupplementaryMaterials/526-Summ.txt
- SupplementaryMaterials/527-Cell.txt
- SupplementaryMaterials/527-ClassDen.png
- SupplementaryMaterials/527-LogitCurve.png
- SupplementaryMaterials/527-ROCut.png
- SupplementaryMaterials/527-SenSpe.png
- SupplementaryMaterials/527-Summ.txt
- SupplementaryMaterials/537-Cell.txt
- SupplementaryMaterials/537-ClassDen.png
- SupplementaryMaterials/537-LogitCurve.png
- SupplementaryMaterials/537-ROCut.png
- SupplementaryMaterials/537-SenSpe.png
- SupplementaryMaterials/537-Summ.txt
- SupplementaryMaterials/538-Cell.txt
- SupplementaryMaterials/538-ClassDen.png
- SupplementaryMaterials/538-LogitCurve.png
- SupplementaryMaterials/538-ROCut.png
- SupplementaryMaterials/538-SenSpe.png
- SupplementaryMaterials/538-Summ.txt
- SupplementaryMaterials/547-Cell.txt
- SupplementaryMaterials/547-ClassDen.png
- SupplementaryMaterials/547-LogitCurve.png
- SupplementaryMaterials/547-ROCut.png
- SupplementaryMaterials/547-SenSpe.png
- SupplementaryMaterials/547-Summ.txt
- SupplementaryMaterials/548-Cell.txt
- SupplementaryMaterials/548-ClassDen.png
- SupplementaryMaterials/548-LogitCurve.png
- SupplementaryMaterials/548-ROCut.png
- SupplementaryMaterials/548-SenSpe.png
- SupplementaryMaterials/548-Summ.txt
- SupplementaryMaterials/615-Cell.txt
- SupplementaryMaterials/615-ClassDen.png
- SupplementaryMaterials/615-LogitCurve.png
- SupplementaryMaterials/615-SenSpe.png
- SupplementaryMaterials/615-Summ.txt
- SupplementaryMaterials/616-Cell.txt
- SupplementaryMaterials/616-ClassDen.png
- SupplementaryMaterials/616-LogitCurve.png
- SupplementaryMaterials/616-ROCut.png
- SupplementaryMaterials/616-SenSpe.png
- SupplementaryMaterials/616-Summ.txt
- SupplementaryMaterials/617-Cell.txt
- SupplementaryMaterials/617-ClassDen.png
- SupplementaryMaterials/617-LogitCurve.png
- SupplementaryMaterials/617-ROCut.png
- SupplementaryMaterials/617-SenSpe.png
- SupplementaryMaterials/617-Summ.txt
- SupplementaryMaterials/626-Cell.txt
- SupplementaryMaterials/626-ClassDen.png
- SupplementaryMaterials/626-LogitCurve.png
- SupplementaryMaterials/626-ROCut.png
- SupplementaryMaterials/626-SenSpe.png
- SupplementaryMaterials/626-Summ.txt
- SupplementaryMaterials/627-Cell.txt
- SupplementaryMaterials/627-ClassDen.png
- SupplementaryMaterials/627-LogitCurve.png
- SupplementaryMaterials/627-ROCut.png
- SupplementaryMaterials/627-SenSpe.png
- SupplementaryMaterials/627-Summ.txt
- SupplementaryMaterials/637-Cell.txt
- SupplementaryMaterials/637-ClassDen.png
- SupplementaryMaterials/637-LogitCurve.png
- SupplementaryMaterials/637-ROCut.png
- SupplementaryMaterials/637-SenSpe.png
- SupplementaryMaterials/637-Summ.txt
- SupplementaryMaterials/638-Cell.txt
- SupplementaryMaterials/638-ClassDen.png
- SupplementaryMaterials/638-LogitCurve.png
[truncated: 125 more entries]
