# Supplementary material for: Logit models, the area under receiver characteristic curves, sensitivity, and specificity for Co-enrollment density in college networks dataset
Source: Data Brief. 2021 Oct 26;39:107509. doi: 10.1016/j.dib.2021.107509 (PMC8573127; doi:10.1016/j.dib.2021.107509)
Supplement: Supplementary file 1 [file mmc1.zip › SupplementaryMaterials/115-Cell.txt]

[[1]]
[1] "INST. B { P1 ~ CeD1 } CUTj = 5.72 ( sen = 0.492 spe = 0.741 )"

[[2]]
                Ins                   Y                   X                 CUT 
                "B"              "CeD1"                "P1"              "5.72" 
                Spe                 Sen                 AUC              auc025 
            "0.741"             "0.492"             "0.637"              "0.66" 
             auc975                 AIC                  OR               OR-CI 
            "0.682"          "2730.246"              "1.47" "1.47 (1.37,1.58) " 
              p-val 
          "< 0.001" 
