# Supplementary material for: Logit models, the area under receiver characteristic curves, sensitivity, and specificity for Co-enrollment density in college networks dataset
Source: Data Brief. 2021 Oct 26;39:107509. doi: 10.1016/j.dib.2021.107509 (PMC8573127; doi:10.1016/j.dib.2021.107509)
Supplement: Supplementary file 1 [file mmc1.zip › SupplementaryMaterials/115-Summ.txt]

[[1]]
[1] "=== CO-ENROLLMENT PREDICTING PERSISTENCE AND GRADUATION ==="

[[2]]
[1] "INST. B { P1 ~ CeD1 } CUTj = 5.72 ( sen = 0.492 spe = 0.741 )"

[[3]]

Logistic regression predicting y 
 
               OR(95%CI)         P(Wald's test) P(LR-test)
x (cont. var.) 1.47 (1.37,1.58)  < 0.001        < 0.001   
                                                          
Log-likelihood = -1363.1231
No. of observations = 2285
AIC value = 2730.2462


[[4]]
Method: oc_youden_kernel 
Predictor: x 
Outcome: class 
Direction: >= 
Nr. of bootstraps: 30 

    AUC    n n_pos n_neg
 0.6596 2285  1560   725

 optimal_cutpoint sum_sens_spec    acc sensitivity specificity  tp  fn  fp  tn
           5.7199         1.233 0.5711      0.4923      0.7407 768 792 188 537

Predictor summary: 
        Min.    5% 1st Qu. Median  Mean 3rd Qu.   95%  Max.    SD NAs
overall    0 3.000   4.585  5.459 5.289   6.209 7.170 7.877 1.335   0
0          0 2.585   4.248  5.000 4.820   5.755 6.443 7.735 1.332   0
1          0 3.322   4.807  5.672 5.507   6.392 7.304 7.877 1.279   0

Bootstrap summary: 
          Variable  Min.    5% 1st Qu. Median  Mean 3rd Qu.   95%  Max.    SD NAs
  optimal_cutpoint 5.427 5.495   5.623  5.737 5.714   5.817 5.932 5.951 0.136   0
             AUC_b 0.638 0.645   0.653  0.657 0.660   0.667 0.678 0.682 0.011   0
           AUC_oob 0.634 0.638   0.656  0.661 0.659   0.665 0.673 0.687 0.011   0
   sum_sens_spec_b 1.201 1.206   1.217  1.236 1.234   1.247 1.258 1.271 0.018   0
 sum_sens_spec_oob 1.183 1.193   1.202  1.223 1.223   1.237 1.252 1.271 0.021   0
             acc_b 0.533 0.539   0.561  0.573 0.571   0.580 0.602 0.605 0.019   0
           acc_oob 0.521 0.534   0.553  0.567 0.565   0.579 0.588 0.589 0.017   0
     sensitivity_b 0.410 0.432   0.463  0.493 0.492   0.516 0.562 0.598 0.043   0
   sensitivity_oob 0.394 0.405   0.454  0.484 0.484   0.519 0.543 0.567 0.044   0
     specificity_b 0.610 0.679   0.715  0.752 0.742   0.773 0.796 0.804 0.042   0
   specificity_oob 0.634 0.660   0.707  0.741 0.739   0.775 0.816 0.825 0.050   0
    cohens_kappa_b 0.156 0.165   0.181  0.193 0.191   0.202 0.215 0.235 0.017   0
  cohens_kappa_oob 0.150 0.156   0.168  0.182 0.182   0.195 0.203 0.222 0.017   0
