# Supplementary material for: Logit models, the area under receiver characteristic curves, sensitivity, and specificity for Co-enrollment density in college networks dataset
Source: Data Brief. 2021 Oct 26;39:107509. doi: 10.1016/j.dib.2021.107509 (PMC8573127; doi:10.1016/j.dib.2021.107509)
Supplement: Supplementary file 1 [file mmc1.zip › SupplementaryMaterials/116-Cell.txt]

[[1]]
[1] "INST. B { G4 ~ CeD1 } CUTj = 5.435 ( sen = 0.664 spe = 0.536 )"

[[2]]
               Ins                  Y                  X                CUT 
               "B"             "CeD1"               "G4"            "5.435" 
               Spe                Sen                AUC             auc025 
           "0.536"            "0.664"            "0.595"            "0.622" 
            auc975                AIC                 OR              OR-CI 
           "0.648"         "2190.837"             "1.45" "1.45 (1.32,1.6) " 
             p-val 
         "< 0.001" 
