# Supplementary material for: Logit models, the area under receiver characteristic curves, sensitivity, and specificity for Co-enrollment density in college networks dataset
Source: Data Brief. 2021 Oct 26;39:107509. doi: 10.1016/j.dib.2021.107509 (PMC8573127; doi:10.1016/j.dib.2021.107509)
Supplement: Supplementary file 1 [file mmc1.zip › SupplementaryMaterials/116-Summ.txt]

[[1]]
[1] "=== CO-ENROLLMENT PREDICTING PERSISTENCE AND GRADUATION ==="

[[2]]
[1] "INST. B { G4 ~ CeD1 } CUTj = 5.435 ( sen = 0.664 spe = 0.536 )"

[[3]]

Logistic regression predicting y 
 
               OR(95%CI)        P(Wald's test) P(LR-test)
x (cont. var.) 1.45 (1.32,1.6)  < 0.001        < 0.001   
                                                         
Log-likelihood = -1093.4187
No. of observations = 2285
AIC value = 2190.8373


[[4]]
Method: oc_youden_kernel 
Predictor: x 
Outcome: class 
Direction: >= 
Nr. of bootstraps: 30 

   AUC    n n_pos n_neg
 0.622 2285   446  1839

 optimal_cutpoint sum_sens_spec    acc sensitivity specificity  tp  fn  fp  tn
           5.4348        1.1993 0.5606      0.6637      0.5356 296 150 854 985

Predictor summary: 
         Min.    5% 1st Qu. Median  Mean 3rd Qu.   95%  Max.    SD NAs
overall 0.000 3.000   4.585  5.459 5.289   6.209 7.170 7.877 1.335   0
0       0.000 2.807   4.459  5.322 5.181   6.109 7.238 7.877 1.399   0
1       2.322 4.087   5.129  5.883 5.733   6.392 6.963 7.707 0.903   0

Bootstrap summary: 
          Variable  Min.    5% 1st Qu. Median  Mean 3rd Qu.   95%  Max.    SD NAs
  optimal_cutpoint 4.704 4.762   5.120  5.334 5.298   5.508 5.619 5.683 0.271   0
             AUC_b 0.583 0.598   0.611  0.623 0.621   0.631 0.641 0.653 0.015   0
           AUC_oob 0.573 0.591   0.604  0.620 0.621   0.633 0.664 0.667 0.023   0
   sum_sens_spec_b 1.130 1.165   1.181  1.200 1.201   1.219 1.244 1.267 0.028   0
 sum_sens_spec_oob 1.079 1.133   1.145  1.178 1.176   1.202 1.240 1.272 0.040   0
             acc_b 0.427 0.439   0.489  0.544 0.533   0.571 0.601 0.611 0.051   0
           acc_oob 0.399 0.438   0.495  0.525 0.529   0.574 0.609 0.617 0.056   0
     sensitivity_b 0.574 0.596   0.655  0.700 0.711   0.777 0.836 0.854 0.076   0
   sensitivity_oob 0.524 0.558   0.623  0.681 0.686   0.734 0.853 0.881 0.092   0
     specificity_b 0.330 0.337   0.418  0.509 0.490   0.553 0.590 0.606 0.080   0
   specificity_oob 0.296 0.330   0.440  0.493 0.490   0.565 0.601 0.626 0.089   0
    cohens_kappa_b 0.080 0.089   0.104  0.122 0.121   0.134 0.155 0.181 0.022   0
  cohens_kappa_oob 0.052 0.074   0.087  0.107 0.107   0.118 0.156 0.179 0.028   0
