# Supplementary material for: Logit models, the area under receiver characteristic curves, sensitivity, and specificity for Co-enrollment density in college networks dataset
Source: Data Brief. 2021 Oct 26;39:107509. doi: 10.1016/j.dib.2021.107509 (PMC8573127; doi:10.1016/j.dib.2021.107509)
Supplement: Supplementary file 1 [file mmc1.zip › SupplementaryMaterials/117-Summ.txt]

[[1]]
[1] "=== CO-ENROLLMENT PREDICTING PERSISTENCE AND GRADUATION ==="

[[2]]
[1] "INST. B { G6 ~ CeD1 } CUTj = 5.623 ( sen = 0.626 spe = 0.636 )"

[[3]]

Logistic regression predicting y 
 
               OR(95%CI)         P(Wald's test) P(LR-test)
x (cont. var.) 1.71 (1.57,1.87)  < 0.001        < 0.001   
                                                          
Log-likelihood = -1304.5973
No. of observations = 2285
AIC value = 2613.1946


[[4]]
Method: oc_youden_kernel 
Predictor: x 
Outcome: class 
Direction: >= 
Nr. of bootstraps: 30 

    AUC    n n_pos n_neg
 0.6754 2285   682  1603

 optimal_cutpoint sum_sens_spec    acc sensitivity specificity  tp  fn  fp   tn
           5.6234        1.2618 0.6328      0.6261      0.6357 427 255 584 1019

Predictor summary: 
        Min.    5% 1st Qu. Median  Mean 3rd Qu.   95%  Max.    SD NAs
overall    0 3.000   4.585  5.459 5.289   6.209 7.170 7.877 1.335   0
0          0 2.585   4.392  5.209 5.064   5.977 6.988 7.877 1.367   0
1          0 3.907   5.170  5.954 5.818   6.600 7.358 7.833 1.086   0

Bootstrap summary: 
          Variable  Min.    5% 1st Qu. Median  Mean 3rd Qu.   95%  Max.    SD NAs
  optimal_cutpoint 5.413 5.533   5.560  5.650 5.635   5.697 5.756 5.775 0.085   0
             AUC_b 0.647 0.653   0.666  0.675 0.673   0.681 0.693 0.697 0.012   0
           AUC_oob 0.652 0.654   0.662  0.674 0.676   0.689 0.702 0.709 0.016   0
   sum_sens_spec_b 1.221 1.240   1.260  1.269 1.267   1.274 1.294 1.298 0.017   0
 sum_sens_spec_oob 1.224 1.226   1.241  1.257 1.261   1.278 1.306 1.323 0.027   0
             acc_b 0.586 0.610   0.630  0.635 0.635   0.646 0.652 0.655 0.014   0
           acc_oob 0.611 0.612   0.622  0.634 0.634   0.644 0.661 0.669 0.016   0
     sensitivity_b 0.571 0.582   0.611  0.635 0.630   0.649 0.669 0.678 0.027   0
   sensitivity_oob 0.567 0.579   0.599  0.623 0.622   0.636 0.689 0.721 0.035   0
     specificity_b 0.551 0.592   0.618  0.639 0.637   0.661 0.672 0.690 0.029   0
   specificity_oob 0.569 0.595   0.621  0.643 0.639   0.663 0.681 0.694 0.029   0
    cohens_kappa_b 0.182 0.204   0.228  0.236 0.235   0.241 0.259 0.267 0.017   0
  cohens_kappa_oob 0.195 0.199   0.210  0.228 0.230   0.245 0.273 0.277 0.024   0
