# Supplementary material for: Logit models, the area under receiver characteristic curves, sensitivity, and specificity for Co-enrollment density in college networks dataset
Source: Data Brief. 2021 Oct 26;39:107509. doi: 10.1016/j.dib.2021.107509 (PMC8573127; doi:10.1016/j.dib.2021.107509)
Supplement: Supplementary file 1 [file mmc1.zip › SupplementaryMaterials/126-Cell.txt]

[[1]]
[1] "INST. B { G4 ~ CeD2 } CUTj = 6.618 ( sen = 0.825 spe = 0.546 )"

[[2]]
               Ins                  Y                  X                CUT 
               "B"             "CeD2"               "G4"            "6.618" 
               Spe                Sen                AUC             auc025 
           "0.546"            "0.825"            "0.709"            "0.731" 
            auc975                AIC                 OR              OR-CI 
           "0.753"         "2003.691"             "2.54" "2.54 (2.21,2.9) " 
             p-val 
         "< 0.001" 
