# Supplementary material for: Logit models, the area under receiver characteristic curves, sensitivity, and specificity for Co-enrollment density in college networks dataset
Source: Data Brief. 2021 Oct 26;39:107509. doi: 10.1016/j.dib.2021.107509 (PMC8573127; doi:10.1016/j.dib.2021.107509)
Supplement: Supplementary file 1 [file mmc1.zip › SupplementaryMaterials/126-Summ.txt]

[[1]]
[1] "=== CO-ENROLLMENT PREDICTING PERSISTENCE AND GRADUATION ==="

[[2]]
[1] "INST. B { G4 ~ CeD2 } CUTj = 6.618 ( sen = 0.825 spe = 0.546 )"

[[3]]

Logistic regression predicting y 
 
               OR(95%CI)        P(Wald's test) P(LR-test)
x (cont. var.) 2.54 (2.21,2.9)  < 0.001        < 0.001   
                                                         
Log-likelihood = -999.8453
No. of observations = 2285
AIC value = 2003.6905


[[4]]
Method: oc_youden_kernel 
Predictor: x 
Outcome: class 
Direction: >= 
Nr. of bootstraps: 30 

    AUC    n n_pos n_neg
 0.7312 2285   446  1839

 optimal_cutpoint sum_sens_spec    acc sensitivity specificity  tp fn  fp   tn
           6.6185        1.3716 0.6009      0.8251      0.5465 368 78 834 1005

Predictor summary: 
         Min.    5% 1st Qu. Median  Mean 3rd Qu.   95%  Max.    SD NAs
overall 0.000 4.087   5.833  6.687 6.442   7.366 7.999 8.728 1.300   0
0       0.000 3.907   5.555  6.476 6.259   7.209 7.983 8.728 1.355   0
1       4.644 6.044   6.811  7.317 7.194   7.658 8.032 8.566 0.625   0

Bootstrap summary: 
          Variable  Min.    5% 1st Qu. Median  Mean 3rd Qu.   95%  Max.    SD NAs
  optimal_cutpoint 6.472 6.508   6.564  6.613 6.611   6.651 6.715 6.776 0.068   0
             AUC_b 0.712 0.717   0.729  0.735 0.735   0.741 0.752 0.757 0.011   0
           AUC_oob 0.695 0.707   0.721  0.730 0.730   0.739 0.755 0.762 0.016   0
   sum_sens_spec_b 1.331 1.350   1.366  1.379 1.376   1.389 1.396 1.408 0.018   0
 sum_sens_spec_oob 1.306 1.312   1.337  1.367 1.362   1.384 1.406 1.425 0.032   0
             acc_b 0.565 0.572   0.585  0.604 0.601   0.617 0.627 0.634 0.018   0
           acc_oob 0.558 0.570   0.585  0.596 0.597   0.610 0.625 0.640 0.019   0
     sensitivity_b 0.791 0.794   0.807  0.832 0.831   0.850 0.876 0.889 0.027   0
   sensitivity_oob 0.719 0.762   0.801  0.819 0.819   0.837 0.875 0.894 0.037   0
     specificity_b 0.493 0.502   0.522  0.547 0.545   0.565 0.587 0.593 0.028   0
   specificity_oob 0.484 0.505   0.524  0.541 0.543   0.558 0.585 0.621 0.028   0
    cohens_kappa_b 0.194 0.203   0.222  0.233 0.229   0.241 0.249 0.255 0.016   0
  cohens_kappa_oob 0.178 0.180   0.207  0.220 0.219   0.234 0.250 0.265 0.021   0
