# Supplementary material for: Logit models, the area under receiver characteristic curves, sensitivity, and specificity for Co-enrollment density in college networks dataset
Source: Data Brief. 2021 Oct 26;39:107509. doi: 10.1016/j.dib.2021.107509 (PMC8573127; doi:10.1016/j.dib.2021.107509)
Supplement: Supplementary file 1 [file mmc1.zip › SupplementaryMaterials/127-Cell.txt]

[[1]]
[1] "INST. B { G6 ~ CeD2 } CUTj = 6.696 ( sen = 0.798 spe = 0.631 )"

[[2]]
                Ins                   Y                   X                 CUT 
                "B"              "CeD2"                "G6"             "6.696" 
                Spe                 Sen                 AUC              auc025 
            "0.631"             "0.798"             "0.763"             "0.783" 
             auc975                 AIC                  OR               OR-CI 
            "0.802"          "2280.043"              "3.36" "3.36 (2.94,3.84) " 
              p-val 
          "< 0.001" 
