# Supplementary material for: Logit models, the area under receiver characteristic curves, sensitivity, and specificity for Co-enrollment density in college networks dataset
Source: Data Brief. 2021 Oct 26;39:107509. doi: 10.1016/j.dib.2021.107509 (PMC8573127; doi:10.1016/j.dib.2021.107509)
Supplement: Supplementary file 1 [file mmc1.zip › SupplementaryMaterials/127-Summ.txt]

[[1]]
[1] "=== CO-ENROLLMENT PREDICTING PERSISTENCE AND GRADUATION ==="

[[2]]
[1] "INST. B { G6 ~ CeD2 } CUTj = 6.696 ( sen = 0.798 spe = 0.631 )"

[[3]]

Logistic regression predicting y 
 
               OR(95%CI)         P(Wald's test) P(LR-test)
x (cont. var.) 3.36 (2.94,3.84)  < 0.001        < 0.001   
                                                          
Log-likelihood = -1138.0215
No. of observations = 2285
AIC value = 2280.043


[[4]]
Method: oc_youden_kernel 
Predictor: x 
Outcome: class 
Direction: >= 
Nr. of bootstraps: 30 

    AUC    n n_pos n_neg
 0.7827 2285   682  1603

 optimal_cutpoint sum_sens_spec   acc sensitivity specificity  tp  fn  fp   tn
            6.696         1.429 0.681      0.7977      0.6313 544 138 591 1012

Predictor summary: 
         Min.    5% 1st Qu. Median  Mean 3rd Qu.   95%  Max.    SD NAs
overall 0.000 4.087   5.833  6.687 6.442   7.366 7.999 8.728 1.300   0
0       0.000 3.711   5.426  6.304 6.106   7.039 7.807 8.728 1.346   0
1       2.322 6.022   6.845  7.358 7.231   7.721 8.190 8.693 0.720   0

Bootstrap summary: 
          Variable  Min.    5% 1st Qu. Median  Mean 3rd Qu.   95%  Max.    SD NAs
  optimal_cutpoint 6.587 6.602   6.642  6.667 6.675   6.699 6.774 6.809 0.053   0
             AUC_b 0.770 0.772   0.779  0.783 0.784   0.787 0.796 0.799 0.007   0
           AUC_oob 0.767 0.768   0.774  0.781 0.782   0.788 0.802 0.804 0.010   0
   sum_sens_spec_b 1.407 1.413   1.424  1.439 1.436   1.445 1.461 1.474 0.017   0
 sum_sens_spec_oob 1.386 1.394   1.408  1.424 1.422   1.433 1.451 1.459 0.019   0
             acc_b 0.661 0.666   0.674  0.681 0.682   0.690 0.700 0.704 0.011   0
           acc_oob 0.649 0.651   0.667  0.673 0.675   0.686 0.698 0.700 0.014   0
     sensitivity_b 0.781 0.782   0.797  0.812 0.809   0.818 0.835 0.839 0.017   0
   sensitivity_oob 0.692 0.752   0.787  0.811 0.800   0.818 0.842 0.850 0.033   0
     specificity_b 0.596 0.600   0.612  0.623 0.627   0.643 0.656 0.662 0.019   0
   specificity_oob 0.571 0.582   0.603  0.619 0.622   0.634 0.672 0.694 0.028   0
    cohens_kappa_b 0.331 0.339   0.357  0.361 0.365   0.380 0.390 0.398 0.017   0
  cohens_kappa_oob 0.319 0.324   0.340  0.352 0.353   0.372 0.384 0.389 0.021   0
