# Supplementary material for: Logit models, the area under receiver characteristic curves, sensitivity, and specificity for Co-enrollment density in college networks dataset
Source: Data Brief. 2021 Oct 26;39:107509. doi: 10.1016/j.dib.2021.107509 (PMC8573127; doi:10.1016/j.dib.2021.107509)
Supplement: Supplementary file 1 [file mmc1.zip › SupplementaryMaterials/137-Cell.txt]

[[1]]
[1] "INST. B { G6 ~ CeD3 } CUTj = 7.362 ( sen = 0.902 spe = 0.647 )"

[[2]]
               Ins                  Y                  X                CUT 
               "B"             "CeD3"               "G6"            "7.362" 
               Spe                Sen                AUC             auc025 
           "0.647"            "0.902"            "0.816"            "0.832" 
            auc975                AIC                 OR              OR-CI 
           "0.849"          "2032.85"             "4.93" "4.93 (4.2,5.79) " 
             p-val 
         "< 0.001" 
