# Supplementary material for: Logit models, the area under receiver characteristic curves, sensitivity, and specificity for Co-enrollment density in college networks dataset
Source: Data Brief. 2021 Oct 26;39:107509. doi: 10.1016/j.dib.2021.107509 (PMC8573127; doi:10.1016/j.dib.2021.107509)
Supplement: Supplementary file 1 [file mmc1.zip › SupplementaryMaterials/137-Summ.txt]

[[1]]
[1] "=== CO-ENROLLMENT PREDICTING PERSISTENCE AND GRADUATION ==="

[[2]]
[1] "INST. B { G6 ~ CeD3 } CUTj = 7.362 ( sen = 0.902 spe = 0.647 )"

[[3]]

Logistic regression predicting y 
 
               OR(95%CI)        P(Wald's test) P(LR-test)
x (cont. var.) 4.93 (4.2,5.79)  < 0.001        < 0.001   
                                                         
Log-likelihood = -1014.4249
No. of observations = 2285
AIC value = 2032.8499


[[4]]
Method: oc_youden_kernel 
Predictor: x 
Outcome: class 
Direction: >= 
Nr. of bootstraps: 30 

    AUC    n n_pos n_neg
 0.8324 2285   682  1603

 optimal_cutpoint sum_sens_spec   acc sensitivity specificity  tp fn  fp   tn
           7.3621        1.5487 0.723      0.9018      0.6469 615 67 566 1037

Predictor summary: 
         Min.    5% 1st Qu. Median  Mean 3rd Qu.   95%  Max.    SD NAs
overall 0.000 4.322   6.229  7.409 7.008   8.066 8.621 9.197 1.433   0
0       0.000 4.000   5.755  6.807 6.579   7.672 8.417 9.066 1.473   0
1       2.585 7.098   7.687  8.077 8.017   8.405 8.788 9.197 0.579   0

Bootstrap summary: 
          Variable  Min.    5% 1st Qu. Median  Mean 3rd Qu.   95%  Max.    SD NAs
  optimal_cutpoint 7.292 7.308   7.342  7.355 7.364   7.393 7.427 7.441 0.038   0
             AUC_b 0.814 0.815   0.827  0.834 0.833   0.840 0.846 0.850 0.010   0
           AUC_oob 0.813 0.817   0.827  0.831 0.833   0.840 0.853 0.857 0.011   0
   sum_sens_spec_b 1.501 1.515   1.537  1.549 1.546   1.554 1.573 1.579 0.018   0
 sum_sens_spec_oob 1.509 1.511   1.524  1.545 1.544   1.561 1.578 1.589 0.021   0
             acc_b 0.691 0.703   0.717  0.729 0.724   0.733 0.738 0.743 0.012   0
           acc_oob 0.690 0.698   0.716  0.722 0.720   0.728 0.736 0.744 0.013   0
     sensitivity_b 0.852 0.870   0.885  0.895 0.895   0.906 0.911 0.925 0.015   0
   sensitivity_oob 0.846 0.856   0.889  0.901 0.901   0.917 0.936 0.939 0.023   0
     specificity_b 0.608 0.620   0.642  0.656 0.651   0.664 0.672 0.676 0.018   0
   specificity_oob 0.601 0.607   0.627  0.648 0.643   0.658 0.674 0.680 0.022   0
    cohens_kappa_b 0.401 0.422   0.441  0.461 0.455   0.469 0.479 0.486 0.020   0
  cohens_kappa_oob 0.399 0.416   0.433  0.448 0.448   0.461 0.477 0.490 0.021   0
