# Supplementary material for: Logit models, the area under receiver characteristic curves, sensitivity, and specificity for Co-enrollment density in college networks dataset
Source: Data Brief. 2021 Oct 26;39:107509. doi: 10.1016/j.dib.2021.107509 (PMC8573127; doi:10.1016/j.dib.2021.107509)
Supplement: Supplementary file 1 [file mmc1.zip › SupplementaryMaterials/138-Cell.txt]

[[1]]
[1] "INST. B { EG ~ CeD3 } CUTj = 7.32 ( sen = 0.897 spe = 0.651 )"

[[2]]
               Ins                  Y                  X                CUT 
               "B"             "CeD3"               "EG"             "7.32" 
               Spe                Sen                AUC             auc025 
           "0.651"            "0.897"            "0.818"            "0.834" 
            auc975                AIC                 OR              OR-CI 
           "0.851"         "2097.798"             "4.78" "4.78 (4.1,5.57) " 
             p-val 
         "< 0.001" 
