# Supplementary material for: Logit models, the area under receiver characteristic curves, sensitivity, and specificity for Co-enrollment density in college networks dataset
Source: Data Brief. 2021 Oct 26;39:107509. doi: 10.1016/j.dib.2021.107509 (PMC8573127; doi:10.1016/j.dib.2021.107509)
Supplement: Supplementary file 1 [file mmc1.zip › SupplementaryMaterials/138-Summ.txt]

[[1]]
[1] "=== CO-ENROLLMENT PREDICTING PERSISTENCE AND GRADUATION ==="

[[2]]
[1] "INST. B { EG ~ CeD3 } CUTj = 7.32 ( sen = 0.897 spe = 0.651 )"

[[3]]

Logistic regression predicting y 
 
               OR(95%CI)        P(Wald's test) P(LR-test)
x (cont. var.) 4.78 (4.1,5.57)  < 0.001        < 0.001   
                                                         
Log-likelihood = -1046.899
No. of observations = 2285
AIC value = 2097.798


[[4]]
Method: oc_youden_kernel 
Predictor: x 
Outcome: class 
Direction: >= 
Nr. of bootstraps: 30 

    AUC    n n_pos n_neg
 0.8343 2285   754  1531

 optimal_cutpoint sum_sens_spec    acc sensitivity specificity  tp fn  fp  tn
           7.3205        1.5478 0.7322      0.8966      0.6512 676 78 534 997

Predictor summary: 
         Min.    5% 1st Qu. Median  Mean 3rd Qu.   95%  Max.    SD NAs
overall 0.000 4.322   6.229  7.409 7.008   8.066 8.621 9.197 1.433   0
0       0.000 4.000   5.700  6.728 6.527   7.640 8.392 9.066 1.475   0
1       2.585 6.996   7.665  8.055 7.985   8.401 8.792 9.197 0.617   0

Bootstrap summary: 
          Variable  Min.    5% 1st Qu. Median  Mean 3rd Qu.   95%  Max.    SD NAs
  optimal_cutpoint 7.252 7.262   7.304  7.320 7.324   7.352 7.380 7.415 0.039   0
             AUC_b 0.822 0.825   0.831  0.837 0.836   0.840 0.848 0.849 0.007   0
           AUC_oob 0.815 0.819   0.827  0.833 0.833   0.838 0.844 0.862 0.009   0
   sum_sens_spec_b 1.530 1.534   1.546  1.552 1.553   1.561 1.569 1.589 0.012   0
 sum_sens_spec_oob 1.519 1.523   1.531  1.542 1.543   1.550 1.576 1.586 0.017   0
             acc_b 0.717 0.720   0.730  0.736 0.735   0.739 0.750 0.763 0.010   0
           acc_oob 0.715 0.716   0.726  0.729 0.731   0.737 0.749 0.757 0.010   0
     sensitivity_b 0.869 0.875   0.892  0.900 0.897   0.905 0.908 0.910 0.011   0
   sensitivity_oob 0.856 0.866   0.885  0.893 0.892   0.903 0.913 0.917 0.015   0
     specificity_b 0.622 0.629   0.645  0.656 0.656   0.664 0.685 0.709 0.018   0
   specificity_oob 0.619 0.628   0.639  0.649 0.651   0.662 0.676 0.678 0.016   0
    cohens_kappa_b 0.449 0.458   0.470  0.477 0.480   0.489 0.503 0.518 0.016   0
  cohens_kappa_oob 0.443 0.449   0.461  0.469 0.472   0.479 0.507 0.525 0.018   0
