# Supplementary material for: Logit models, the area under receiver characteristic curves, sensitivity, and specificity for Co-enrollment density in college networks dataset
Source: Data Brief. 2021 Oct 26;39:107509. doi: 10.1016/j.dib.2021.107509 (PMC8573127; doi:10.1016/j.dib.2021.107509)
Supplement: Supplementary file 1 [file mmc1.zip › SupplementaryMaterials/147-Cell.txt]

[[1]]
[1] "INST. B { G6 ~ CeD4 } CUTj = 7.86 ( sen = 0.927 spe = 0.688 )"

[[2]]
                Ins                   Y                   X                 CUT 
                "B"              "CeD4"                "G6"              "7.86" 
                Spe                 Sen                 AUC              auc025 
            "0.688"             "0.927"             "0.846"              "0.86" 
             auc975                 AIC                  OR               OR-CI 
            "0.875"          "1848.714"              "6.22" "6.22 (5.18,7.48) " 
              p-val 
          "< 0.001" 
