# Supplementary material for: Logit models, the area under receiver characteristic curves, sensitivity, and specificity for Co-enrollment density in college networks dataset
Source: Data Brief. 2021 Oct 26;39:107509. doi: 10.1016/j.dib.2021.107509 (PMC8573127; doi:10.1016/j.dib.2021.107509)
Supplement: Supplementary file 1 [file mmc1.zip › SupplementaryMaterials/147-Summ.txt]

[[1]]
[1] "=== CO-ENROLLMENT PREDICTING PERSISTENCE AND GRADUATION ==="

[[2]]
[1] "INST. B { G6 ~ CeD4 } CUTj = 7.86 ( sen = 0.927 spe = 0.688 )"

[[3]]

Logistic regression predicting y 
 
               OR(95%CI)         P(Wald's test) P(LR-test)
x (cont. var.) 6.22 (5.18,7.48)  < 0.001        < 0.001   
                                                          
Log-likelihood = -922.357
No. of observations = 2285
AIC value = 1848.714


[[4]]
Method: oc_youden_kernel 
Predictor: x 
Outcome: class 
Direction: >= 
Nr. of bootstraps: 30 

    AUC    n n_pos n_neg
 0.8604 2285   682  1603

 optimal_cutpoint sum_sens_spec    acc sensitivity specificity  tp fn  fp   tn
             7.86        1.6148 0.7593      0.9267      0.6881 632 50 500 1103

Predictor summary: 
         Min.    5% 1st Qu. Median  Mean 3rd Qu.   95%  Max.    SD NAs
overall 0.000 4.392   6.340  7.845 7.340   8.562 9.061 9.562 1.577   0
0       0.000 4.087   5.858  7.011 6.826   8.129 8.877 9.412 1.598   0
1       4.585 7.728   8.257  8.626 8.550   8.889 9.196 9.562 0.492   0

Bootstrap summary: 
          Variable  Min.    5% 1st Qu. Median  Mean 3rd Qu.   95%  Max.    SD NAs
  optimal_cutpoint 7.766 7.796   7.840  7.873 7.868   7.900 7.927 7.953 0.045   0
             AUC_b 0.837 0.851   0.859  0.861 0.861   0.864 0.872 0.876 0.008   0
           AUC_oob 0.841 0.845   0.852  0.858 0.859   0.867 0.872 0.873 0.009   0
   sum_sens_spec_b 1.587 1.594   1.604  1.617 1.616   1.624 1.642 1.642 0.015   0
 sum_sens_spec_oob 1.575 1.579   1.587  1.605 1.608   1.624 1.641 1.661 0.022   0
             acc_b 0.740 0.741   0.750  0.758 0.758   0.766 0.776 0.779 0.011   0
           acc_oob 0.732 0.737   0.744  0.757 0.757   0.766 0.779 0.790 0.015   0
     sensitivity_b 0.916 0.917   0.922  0.932 0.931   0.937 0.945 0.951 0.009   0
   sensitivity_oob 0.889 0.898   0.915  0.922 0.922   0.930 0.942 0.953 0.014   0
     specificity_b 0.654 0.659   0.673  0.682 0.685   0.700 0.709 0.713 0.017   0
   specificity_oob 0.648 0.655   0.669  0.685 0.686   0.697 0.719 0.729 0.021   0
    cohens_kappa_b 0.485 0.488   0.501  0.517 0.515   0.525 0.549 0.554 0.019   0
  cohens_kappa_oob 0.467 0.473   0.493  0.511 0.512   0.531 0.553 0.571 0.026   0
