# Supplementary material for: Logit models, the area under receiver characteristic curves, sensitivity, and specificity for Co-enrollment density in college networks dataset
Source: Data Brief. 2021 Oct 26;39:107509. doi: 10.1016/j.dib.2021.107509 (PMC8573127; doi:10.1016/j.dib.2021.107509)
Supplement: Supplementary file 1 [file mmc1.zip › SupplementaryMaterials/148-Cell.txt]

[[1]]
[1] "INST. B { EG ~ CeD4 } CUTj = 7.816 ( sen = 0.922 spe = 0.696 )"

[[2]]
                Ins                   Y                   X                 CUT 
                "B"              "CeD4"                "EG"             "7.816" 
                Spe                 Sen                 AUC              auc025 
            "0.696"             "0.922"             "0.849"             "0.864" 
             auc975                 AIC                  OR               OR-CI 
            "0.878"           "1900.36"              "5.88" "5.88 (4.96,6.98) " 
              p-val 
          "< 0.001" 
