# Supplementary material for: Logit models, the area under receiver characteristic curves, sensitivity, and specificity for Co-enrollment density in college networks dataset
Source: Data Brief. 2021 Oct 26;39:107509. doi: 10.1016/j.dib.2021.107509 (PMC8573127; doi:10.1016/j.dib.2021.107509)
Supplement: Supplementary file 1 [file mmc1.zip › SupplementaryMaterials/148-Summ.txt]

[[1]]
[1] "=== CO-ENROLLMENT PREDICTING PERSISTENCE AND GRADUATION ==="

[[2]]
[1] "INST. B { EG ~ CeD4 } CUTj = 7.816 ( sen = 0.922 spe = 0.696 )"

[[3]]

Logistic regression predicting y 
 
               OR(95%CI)         P(Wald's test) P(LR-test)
x (cont. var.) 5.88 (4.96,6.98)  < 0.001        < 0.001   
                                                          
Log-likelihood = -948.1799
No. of observations = 2285
AIC value = 1900.3599


[[4]]
Method: oc_youden_kernel 
Predictor: x 
Outcome: class 
Direction: >= 
Nr. of bootstraps: 30 

    AUC    n n_pos n_neg
 0.8637 2285   754  1531

 optimal_cutpoint sum_sens_spec    acc sensitivity specificity  tp fn  fp   tn
           7.8159        1.6174 0.7702      0.9218      0.6956 695 59 466 1065

Predictor summary: 
         Min.    5% 1st Qu. Median  Mean 3rd Qu.   95%  Max.    SD NAs
overall 0.000 4.392   6.340  7.845 7.340   8.562 9.061 9.562 1.577   0
0       0.000 4.087   5.781  6.919 6.761   8.050 8.847 9.412 1.596   0
1       4.392 7.658   8.230  8.611 8.516   8.886 9.203 9.562 0.549   0

Bootstrap summary: 
          Variable  Min.    5% 1st Qu. Median  Mean 3rd Qu.   95%  Max.    SD NAs
  optimal_cutpoint 7.686 7.748   7.780  7.809 7.813   7.855 7.888 7.900 0.051   0
             AUC_b 0.855 0.856   0.858  0.862 0.864   0.868 0.875 0.878 0.007   0
           AUC_oob 0.846 0.850   0.855  0.863 0.864   0.874 0.879 0.884 0.011   0
   sum_sens_spec_b 1.594 1.596   1.612  1.621 1.619   1.628 1.641 1.644 0.014   0
 sum_sens_spec_oob 1.586 1.594   1.604  1.609 1.612   1.620 1.641 1.644 0.015   0
             acc_b 0.751 0.756   0.764  0.772 0.771   0.779 0.784 0.789 0.010   0
           acc_oob 0.756 0.757   0.762  0.768 0.768   0.773 0.780 0.782 0.008   0
     sensitivity_b 0.898 0.905   0.914  0.924 0.923   0.931 0.940 0.942 0.011   0
   sensitivity_oob 0.874 0.893   0.911  0.918 0.918   0.930 0.943 0.948 0.017   0
     specificity_b 0.668 0.672   0.684  0.695 0.697   0.712 0.723 0.726 0.017   0
   specificity_oob 0.660 0.671   0.685  0.695 0.694   0.704 0.716 0.723 0.015   0
    cohens_kappa_b 0.510 0.520   0.532  0.549 0.545   0.554 0.566 0.574 0.016   0
  cohens_kappa_oob 0.511 0.514   0.528  0.538 0.538   0.548 0.557 0.568 0.014   0
