# Supplementary material for: Logit models, the area under receiver characteristic curves, sensitivity, and specificity for Co-enrollment density in college networks dataset
Source: Data Brief. 2021 Oct 26;39:107509. doi: 10.1016/j.dib.2021.107509 (PMC8573127; doi:10.1016/j.dib.2021.107509)
Supplement: Supplementary file 1 [file mmc1.zip › SupplementaryMaterials/215-Cell.txt]

[[1]]
[1] "INST. C { P1 ~ CeD1 } CUTj = 6.399 ( sen = 0.39 spe = 0.707 )"

[[2]]
                Ins                   Y                   X                 CUT 
                "C"              "CeD1"                "P1"             "6.399" 
                Spe                 Sen                 AUC              auc025 
            "0.707"              "0.39"             "0.532"             "0.553" 
             auc975                 AIC                  OR               OR-CI 
            "0.575"          "3743.879"              "1.14" "1.14 (1.08,1.19) " 
              p-val 
          "< 0.001" 
