# Supplementary material for: Logit models, the area under receiver characteristic curves, sensitivity, and specificity for Co-enrollment density in college networks dataset
Source: Data Brief. 2021 Oct 26;39:107509. doi: 10.1016/j.dib.2021.107509 (PMC8573127; doi:10.1016/j.dib.2021.107509)
Supplement: Supplementary file 1 [file mmc1.zip › SupplementaryMaterials/215-Summ.txt]

[[1]]
[1] "=== CO-ENROLLMENT PREDICTING PERSISTENCE AND GRADUATION ==="

[[2]]
[1] "INST. C { P1 ~ CeD1 } CUTj = 6.399 ( sen = 0.39 spe = 0.707 )"

[[3]]

Logistic regression predicting y 
 
               OR(95%CI)         P(Wald's test) P(LR-test)
x (cont. var.) 1.14 (1.08,1.19)  < 0.001        < 0.001   
                                                          
Log-likelihood = -1869.9395
No. of observations = 2788
AIC value = 3743.8791


[[4]]
Method: oc_youden_kernel 
Predictor: x 
Outcome: class 
Direction: >= 
Nr. of bootstraps: 30 

    AUC    n n_pos n_neg
 0.5534 2788  1653  1135

 optimal_cutpoint sum_sens_spec   acc sensitivity specificity  tp   fn  fp  tn
           6.3988        1.0971 0.519      0.3896      0.7075 644 1009 332 803

Predictor summary: 
        Min.    5% 1st Qu. Median  Mean 3rd Qu.   95%  Max.    SD NAs
overall    0 2.414   4.248  5.426 5.295   6.687 7.248 7.801 1.596   0
0          0 1.875   4.087  5.209 5.100   6.570 7.279 7.801 1.694   0
1          0 2.807   4.322  5.615 5.428   6.755 7.229 7.665 1.511   0

Bootstrap summary: 
          Variable  Min.    5% 1st Qu. Median  Mean 3rd Qu.   95%  Max.    SD NAs
  optimal_cutpoint 2.314 3.090   3.233  6.046 4.899   6.319 6.404 6.448 1.569   0
             AUC_b 0.524 0.540   0.549  0.553 0.553   0.561 0.566 0.567 0.009   0
           AUC_oob 0.530 0.536   0.543  0.552 0.553   0.563 0.570 0.586 0.013   0
   sum_sens_spec_b 1.042 1.045   1.058  1.083 1.080   1.100 1.115 1.125 0.024   0
 sum_sens_spec_oob 1.022 1.032   1.048  1.056 1.063   1.080 1.099 1.130 0.024   0
             acc_b 0.507 0.513   0.521  0.542 0.558   0.599 0.614 0.618 0.040   0
           acc_oob 0.496 0.501   0.515  0.536 0.553   0.601 0.610 0.613 0.044   0
     sensitivity_b 0.381 0.388   0.411  0.470 0.644   0.925 0.938 0.978 0.256   0
   sensitivity_oob 0.369 0.384   0.399  0.461 0.638   0.917 0.939 0.974 0.259   0
     specificity_b 0.069 0.112   0.132  0.642 0.436   0.685 0.711 0.715 0.275   0
   specificity_oob 0.065 0.110   0.124  0.614 0.425   0.671 0.711 0.731 0.275   0
    cohens_kappa_b 0.048 0.052   0.065  0.078 0.079   0.092 0.106 0.117 0.018   0
  cohens_kappa_oob 0.024 0.037   0.047  0.061 0.063   0.075 0.093 0.121 0.020   0
