# Supplementary material for: Logit models, the area under receiver characteristic curves, sensitivity, and specificity for Co-enrollment density in college networks dataset
Source: Data Brief. 2021 Oct 26;39:107509. doi: 10.1016/j.dib.2021.107509 (PMC8573127; doi:10.1016/j.dib.2021.107509)
Supplement: Supplementary file 1 [file mmc1.zip › SupplementaryMaterials/216-Cell.txt]

[[1]]
[1] "INST. C { G4 ~ CeD1 } CUTj = 6.055 ( sen = 0.634 spe = 0.635 )"

[[2]]
                Ins                   Y                   X                 CUT 
                "C"              "CeD1"                "G4"             "6.055" 
                Spe                 Sen                 AUC              auc025 
            "0.635"             "0.634"             "0.631"             "0.656" 
             auc975                 AIC                  OR               OR-CI 
            "0.681"          "2685.335"              "1.48" "1.48 (1.38,1.59) " 
              p-val 
          "< 0.001" 
