# Supplementary material for: Logit models, the area under receiver characteristic curves, sensitivity, and specificity for Co-enrollment density in college networks dataset
Source: Data Brief. 2021 Oct 26;39:107509. doi: 10.1016/j.dib.2021.107509 (PMC8573127; doi:10.1016/j.dib.2021.107509)
Supplement: Supplementary file 1 [file mmc1.zip › SupplementaryMaterials/216-Summ.txt]

[[1]]
[1] "=== CO-ENROLLMENT PREDICTING PERSISTENCE AND GRADUATION ==="

[[2]]
[1] "INST. C { G4 ~ CeD1 } CUTj = 6.055 ( sen = 0.634 spe = 0.635 )"

[[3]]

Logistic regression predicting y 
 
               OR(95%CI)         P(Wald's test) P(LR-test)
x (cont. var.) 1.48 (1.38,1.59)  < 0.001        < 0.001   
                                                          
Log-likelihood = -1340.6677
No. of observations = 2788
AIC value = 2685.3355


[[4]]
Method: oc_youden_kernel 
Predictor: x 
Outcome: class 
Direction: >= 
Nr. of bootstraps: 30 

    AUC    n n_pos n_neg
 0.6561 2788   568  2220

 optimal_cutpoint sum_sens_spec    acc sensitivity specificity  tp  fn  fp   tn
           6.0552        1.2685 0.6345      0.6338      0.6347 360 208 811 1409

Predictor summary: 
        Min.    5% 1st Qu. Median  Mean 3rd Qu.   95%  Max.    SD NAs
overall    0 2.414   4.248  5.426 5.295   6.687 7.248 7.801 1.596   0
0          0 2.306   4.087  5.170 5.125   6.574 7.209 7.801 1.616   0
1          1 3.459   4.845  6.547 5.956   6.922 7.349 7.665 1.322   0

Bootstrap summary: 
          Variable  Min.    5% 1st Qu. Median  Mean 3rd Qu.   95%  Max.    SD NAs
  optimal_cutpoint 5.612 5.616   5.944  6.025 5.986   6.083 6.293 6.325 0.191   0
             AUC_b 0.628 0.637   0.650  0.656 0.657   0.664 0.677 0.690 0.013   0
           AUC_oob 0.623 0.639   0.646  0.659 0.661   0.674 0.687 0.694 0.017   0
   sum_sens_spec_b 1.229 1.234   1.263  1.273 1.275   1.288 1.310 1.331 0.024   0
 sum_sens_spec_oob 1.215 1.218   1.245  1.267 1.267   1.292 1.308 1.313 0.031   0
             acc_b 0.614 0.617   0.627  0.636 0.635   0.641 0.654 0.658 0.012   0
           acc_oob 0.570 0.584   0.615  0.629 0.627   0.644 0.661 0.671 0.025   0
     sensitivity_b 0.546 0.588   0.625  0.643 0.641   0.661 0.689 0.707 0.033   0
   sensitivity_oob 0.583 0.588   0.632  0.646 0.645   0.668 0.685 0.720 0.031   0
     specificity_b 0.602 0.603   0.624  0.633 0.634   0.641 0.671 0.686 0.019   0
   specificity_oob 0.545 0.560   0.610  0.627 0.622   0.642 0.677 0.685 0.034   0
    cohens_kappa_b 0.167 0.173   0.189  0.195 0.197   0.206 0.229 0.233 0.016   0
  cohens_kappa_oob 0.136 0.144   0.167  0.195 0.189   0.207 0.227 0.236 0.027   0
