# Supplementary material for: Logit models, the area under receiver characteristic curves, sensitivity, and specificity for Co-enrollment density in college networks dataset
Source: Data Brief. 2021 Oct 26;39:107509. doi: 10.1016/j.dib.2021.107509 (PMC8573127; doi:10.1016/j.dib.2021.107509)
Supplement: Supplementary file 1 [file mmc1.zip › SupplementaryMaterials/217-Cell.txt]

[[1]]
[1] "INST. C { G6 ~ CeD1 } CUTj = 6.23 ( sen = 0.556 spe = 0.676 )"

[[2]]
               Ins                  Y                  X                CUT 
               "C"             "CeD1"               "G6"             "6.23" 
               Spe                Sen                AUC             auc025 
           "0.676"            "0.556"            "0.609"            "0.632" 
            auc975                AIC                 OR              OR-CI 
           "0.655"         "3220.666"             "1.38" "1.38 (1.3,1.46) " 
             p-val 
         "< 0.001" 
