# Supplementary material for: Logit models, the area under receiver characteristic curves, sensitivity, and specificity for Co-enrollment density in college networks dataset
Source: Data Brief. 2021 Oct 26;39:107509. doi: 10.1016/j.dib.2021.107509 (PMC8573127; doi:10.1016/j.dib.2021.107509)
Supplement: Supplementary file 1 [file mmc1.zip › SupplementaryMaterials/217-Summ.txt]

[[1]]
[1] "=== CO-ENROLLMENT PREDICTING PERSISTENCE AND GRADUATION ==="

[[2]]
[1] "INST. C { G6 ~ CeD1 } CUTj = 6.23 ( sen = 0.556 spe = 0.676 )"

[[3]]

Logistic regression predicting y 
 
               OR(95%CI)        P(Wald's test) P(LR-test)
x (cont. var.) 1.38 (1.3,1.46)  < 0.001        < 0.001   
                                                         
Log-likelihood = -1608.333
No. of observations = 2788
AIC value = 3220.6661


[[4]]
Method: oc_youden_kernel 
Predictor: x 
Outcome: class 
Direction: >= 
Nr. of bootstraps: 30 

    AUC    n n_pos n_neg
 0.6318 2788   799  1989

 optimal_cutpoint sum_sens_spec    acc sensitivity specificity  tp  fn  fp   tn
           6.2304        1.2319 0.6417      0.5557      0.6762 444 355 644 1345

Predictor summary: 
        Min.    5% 1st Qu. Median  Mean 3rd Qu.   95%  Max.    SD NAs
overall    0 2.414   4.248  5.426 5.295   6.687 7.248 7.801 1.596   0
0          0 2.000   4.087  5.170 5.089   6.524 7.209 7.801 1.629   0
1          0 3.446   4.585  6.476 5.805   6.883 7.323 7.665 1.386   0

Bootstrap summary: 
          Variable  Min.    5% 1st Qu. Median  Mean 3rd Qu.   95%  Max.    SD NAs
  optimal_cutpoint 6.018 6.096   6.141  6.237 6.228   6.302 6.388 6.413 0.101   0
             AUC_b 0.600 0.609   0.622  0.631 0.629   0.634 0.646 0.655 0.012   0
           AUC_oob 0.616 0.620   0.627  0.634 0.634   0.640 0.654 0.655 0.011   0
   sum_sens_spec_b 1.171 1.204   1.222  1.234 1.234   1.246 1.263 1.274 0.021   0
 sum_sens_spec_oob 1.186 1.203   1.218  1.235 1.233   1.250 1.261 1.276 0.021   0
             acc_b 0.622 0.624   0.633  0.642 0.643   0.648 0.664 0.668 0.013   0
           acc_oob 0.613 0.618   0.632  0.642 0.641   0.650 0.661 0.663 0.013   0
     sensitivity_b 0.504 0.518   0.540  0.556 0.555   0.573 0.593 0.602 0.024   0
   sensitivity_oob 0.497 0.516   0.545  0.564 0.560   0.577 0.599 0.618 0.027   0
     specificity_b 0.642 0.646   0.664  0.675 0.678   0.693 0.717 0.726 0.023   0
   specificity_oob 0.621 0.639   0.662  0.673 0.673   0.683 0.707 0.721 0.023   0
    cohens_kappa_b 0.153 0.179   0.205  0.212 0.212   0.225 0.244 0.251 0.020   0
  cohens_kappa_oob 0.173 0.179   0.197  0.209 0.209   0.221 0.232 0.259 0.019   0
