# Supplementary material for: Logit models, the area under receiver characteristic curves, sensitivity, and specificity for Co-enrollment density in college networks dataset
Source: Data Brief. 2021 Oct 26;39:107509. doi: 10.1016/j.dib.2021.107509 (PMC8573127; doi:10.1016/j.dib.2021.107509)
Supplement: Supplementary file 1 [file mmc1.zip › SupplementaryMaterials/226-Cell.txt]

[[1]]
[1] "INST. C { G4 ~ CeD2 } CUTj = 6.69 ( sen = 0.65 spe = 0.646 )"

[[2]]
               Ins                  Y                  X                CUT 
               "C"             "CeD2"               "G4"             "6.69" 
               Spe                Sen                AUC             auc025 
           "0.646"             "0.65"            "0.686"            "0.709" 
            auc975                AIC                 OR              OR-CI 
           "0.731"         "2559.429"             "2.2 " "2.2 (1.96,2.47) " 
             p-val 
         "< 0.001" 
