# Supplementary material for: Logit models, the area under receiver characteristic curves, sensitivity, and specificity for Co-enrollment density in college networks dataset
Source: Data Brief. 2021 Oct 26;39:107509. doi: 10.1016/j.dib.2021.107509 (PMC8573127; doi:10.1016/j.dib.2021.107509)
Supplement: Supplementary file 1 [file mmc1.zip › SupplementaryMaterials/226-Summ.txt]

[[1]]
[1] "=== CO-ENROLLMENT PREDICTING PERSISTENCE AND GRADUATION ==="

[[2]]
[1] "INST. C { G4 ~ CeD2 } CUTj = 6.69 ( sen = 0.65 spe = 0.646 )"

[[3]]

Logistic regression predicting y 
 
               OR(95%CI)        P(Wald's test) P(LR-test)
x (cont. var.) 2.2 (1.96,2.47)  < 0.001        < 0.001   
                                                         
Log-likelihood = -1277.7145
No. of observations = 2788
AIC value = 2559.4289


[[4]]
Method: oc_youden_kernel 
Predictor: x 
Outcome: class 
Direction: >= 
Nr. of bootstraps: 30 

    AUC    n n_pos n_neg
 0.7085 2788   568  2220

 optimal_cutpoint sum_sens_spec    acc sensitivity specificity  tp  fn  fp   tn
           6.6904         1.296 0.6471      0.6496      0.6464 369 199 785 1435

Predictor summary: 
         Min.    5% 1st Qu. Median  Mean 3rd Qu.   95%  Max.    SD NAs
overall 0.000 3.459   5.459  6.443 6.133   7.140 7.679 8.165 1.373   0
0       0.000 3.161   5.285  6.267 5.950   6.989 7.615 8.165 1.430   0
1       2.807 5.459   6.340  7.055 6.848   7.451 7.794 8.098 0.793   0

Bootstrap summary: 
          Variable  Min.    5% 1st Qu. Median  Mean 3rd Qu.   95%  Max.    SD NAs
  optimal_cutpoint 6.515 6.558   6.630  6.698 6.700   6.768 6.821 6.879 0.090   0
             AUC_b 0.695 0.700   0.708  0.713 0.713   0.718 0.729 0.737 0.009   0
           AUC_oob 0.666 0.683   0.696  0.704 0.705   0.714 0.730 0.738 0.016   0
   sum_sens_spec_b 1.273 1.277   1.294  1.308 1.309   1.322 1.348 1.366 0.023   0
 sum_sens_spec_oob 1.204 1.232   1.267  1.286 1.285   1.302 1.340 1.361 0.034   0
             acc_b 0.624 0.625   0.636  0.652 0.652   0.664 0.683 0.700 0.020   0
           acc_oob 0.614 0.622   0.629  0.641 0.648   0.662 0.693 0.699 0.024   0
     sensitivity_b 0.595 0.609   0.631  0.657 0.658   0.679 0.715 0.721 0.035   0
   sensitivity_oob 0.561 0.571   0.599  0.637 0.634   0.657 0.701 0.722 0.041   0
     specificity_b 0.601 0.605   0.626  0.651 0.651   0.668 0.700 0.720 0.031   0
   specificity_oob 0.593 0.611   0.621  0.643 0.651   0.674 0.712 0.725 0.036   0
    cohens_kappa_b 0.185 0.193   0.207  0.221 0.224   0.235 0.267 0.286 0.024   0
  cohens_kappa_oob 0.150 0.169   0.194  0.209 0.210   0.219 0.262 0.281 0.029   0
