# Supplementary material for: Logit models, the area under receiver characteristic curves, sensitivity, and specificity for Co-enrollment density in college networks dataset
Source: Data Brief. 2021 Oct 26;39:107509. doi: 10.1016/j.dib.2021.107509 (PMC8573127; doi:10.1016/j.dib.2021.107509)
Supplement: Supplementary file 1 [file mmc1.zip › SupplementaryMaterials/227-Summ.txt]

[[1]]
[1] "=== CO-ENROLLMENT PREDICTING PERSISTENCE AND GRADUATION ==="

[[2]]
[1] "INST. C { G6 ~ CeD2 } CUTj = 6.76 ( sen = 0.573 spe = 0.688 )"

[[3]]

Logistic regression predicting y 
 
               OR(95%CI)        P(Wald's test) P(LR-test)
x (cont. var.) 1.9 (1.74,2.08)  < 0.001        < 0.001   
                                                         
Log-likelihood = -1539.9086
No. of observations = 2788
AIC value = 3083.8173


[[4]]
Method: oc_youden_kernel 
Predictor: x 
Outcome: class 
Direction: >= 
Nr. of bootstraps: 30 

   AUC    n n_pos n_neg
 0.683 2788   799  1989

 optimal_cutpoint sum_sens_spec    acc sensitivity specificity  tp  fn  fp   tn
           6.7599        1.2615 0.6553      0.5732      0.6883 458 341 620 1369

Predictor summary: 
         Min.    5% 1st Qu. Median  Mean 3rd Qu.   95%  Max.    SD NAs
overall 0.000 3.459   5.459  6.443 6.133   7.140 7.679 8.165 1.373   0
0       0.000 2.884   5.209  6.229 5.896   6.954 7.612 8.165 1.465   0
1       2.807 5.282   6.077  6.966 6.724   7.397 7.762 8.098 0.866   0

Bootstrap summary: 
          Variable  Min.    5% 1st Qu. Median  Mean 3rd Qu.   95%  Max.    SD NAs
  optimal_cutpoint 5.591 5.632   6.673  6.763 6.622   6.822 6.888 6.892 0.398   0
             AUC_b 0.658 0.664   0.674  0.677 0.680   0.687 0.695 0.703 0.010   0
           AUC_oob 0.663 0.673   0.681  0.686 0.689   0.698 0.706 0.710 0.011   0
   sum_sens_spec_b 1.218 1.226   1.240  1.250 1.254   1.266 1.286 1.286 0.020   0
 sum_sens_spec_oob 1.201 1.232   1.253  1.263 1.268   1.282 1.305 1.337 0.026   0
             acc_b 0.502 0.505   0.639  0.652 0.635   0.664 0.674 0.679 0.052   0
           acc_oob 0.497 0.504   0.645  0.658 0.638   0.664 0.676 0.689 0.056   0
     sensitivity_b 0.509 0.525   0.551  0.582 0.609   0.598 0.880 0.896 0.112   0
   sensitivity_oob 0.524 0.526   0.557  0.590 0.622   0.627 0.889 0.904 0.113   0
     specificity_b 0.341 0.351   0.658  0.686 0.645   0.706 0.727 0.736 0.119   0
   specificity_oob 0.344 0.352   0.657  0.689 0.645   0.706 0.733 0.744 0.119   0
    cohens_kappa_b 0.158 0.164   0.211  0.228 0.224   0.248 0.263 0.267 0.030   0
  cohens_kappa_oob 0.157 0.165   0.230  0.240 0.235   0.250 0.285 0.302 0.036   0
