# Supplementary material for: Logit models, the area under receiver characteristic curves, sensitivity, and specificity for Co-enrollment density in college networks dataset
Source: Data Brief. 2021 Oct 26;39:107509. doi: 10.1016/j.dib.2021.107509 (PMC8573127; doi:10.1016/j.dib.2021.107509)
Supplement: Supplementary file 1 [file mmc1.zip › SupplementaryMaterials/237-Cell.txt]

[[1]]
[1] "INST. C { G6 ~ CeD3 } CUTj = 6.908 ( sen = 0.856 spe = 0.564 )"

[[2]]
                Ins                   Y                   X                 CUT 
                "C"              "CeD3"                "G6"             "6.908" 
                Spe                 Sen                 AUC              auc025 
            "0.564"             "0.856"             "0.744"             "0.762" 
             auc975                 AIC                  OR               OR-CI 
            "0.779"          "2786.557"              "3.06" "3.06 (2.71,3.45) " 
              p-val 
          "< 0.001" 
