# Supplementary material for: Logit models, the area under receiver characteristic curves, sensitivity, and specificity for Co-enrollment density in college networks dataset
Source: Data Brief. 2021 Oct 26;39:107509. doi: 10.1016/j.dib.2021.107509 (PMC8573127; doi:10.1016/j.dib.2021.107509)
Supplement: Supplementary file 1 [file mmc1.zip › SupplementaryMaterials/237-Summ.txt]

[[1]]
[1] "=== CO-ENROLLMENT PREDICTING PERSISTENCE AND GRADUATION ==="

[[2]]
[1] "INST. C { G6 ~ CeD3 } CUTj = 6.908 ( sen = 0.856 spe = 0.564 )"

[[3]]

Logistic regression predicting y 
 
               OR(95%CI)         P(Wald's test) P(LR-test)
x (cont. var.) 3.06 (2.71,3.45)  < 0.001        < 0.001   
                                                          
Log-likelihood = -1391.2784
No. of observations = 2788
AIC value = 2786.5569


[[4]]
Method: oc_youden_kernel 
Predictor: x 
Outcome: class 
Direction: >= 
Nr. of bootstraps: 30 

    AUC    n n_pos n_neg
 0.7618 2788   799  1989

 optimal_cutpoint sum_sens_spec    acc sensitivity specificity  tp  fn  fp   tn
           6.9082        1.4197 0.6474      0.8561      0.5636 684 115 868 1121

Predictor summary: 
         Min.    5% 1st Qu. Median  Mean 3rd Qu.   95%  Max.    SD NAs
overall 0.000 3.700   6.066  7.071 6.662   7.693 8.205 8.925 1.479   0
0       0.000 3.068   5.492  6.700 6.320   7.468 8.153 8.925 1.586   0
1       3.585 6.459   7.190  7.622 7.513   7.957 8.244 8.566 0.596   0

Bootstrap summary: 
          Variable  Min.    5% 1st Qu. Median  Mean 3rd Qu.   95%  Max.    SD NAs
  optimal_cutpoint 6.825 6.839   6.866  6.920 6.912   6.956 6.983 7.000 0.050   0
             AUC_b 0.742 0.747   0.754  0.761 0.760   0.766 0.772 0.777 0.009   0
           AUC_oob 0.745 0.746   0.753  0.762 0.763   0.774 0.784 0.785 0.013   0
   sum_sens_spec_b 1.377 1.393   1.406  1.422 1.419   1.432 1.443 1.449 0.018   0
 sum_sens_spec_oob 1.377 1.381   1.397  1.415 1.419   1.441 1.471 1.492 0.030   0
             acc_b 0.620 0.627   0.635  0.645 0.646   0.656 0.668 0.670 0.014   0
           acc_oob 0.613 0.621   0.636  0.646 0.647   0.657 0.675 0.688 0.017   0
     sensitivity_b 0.818 0.837   0.850  0.858 0.859   0.868 0.878 0.892 0.015   0
   sensitivity_oob 0.811 0.815   0.832  0.856 0.856   0.879 0.893 0.904 0.027   0
     specificity_b 0.529 0.532   0.544  0.556 0.560   0.572 0.594 0.601 0.021   0
   specificity_oob 0.514 0.519   0.548  0.566 0.564   0.580 0.594 0.605 0.023   0
    cohens_kappa_b 0.284 0.298   0.312  0.326 0.326   0.341 0.355 0.362 0.019   0
  cohens_kappa_oob 0.284 0.295   0.305  0.322 0.327   0.345 0.376 0.396 0.027   0
