# Supplementary material for: Logit models, the area under receiver characteristic curves, sensitivity, and specificity for Co-enrollment density in college networks dataset
Source: Data Brief. 2021 Oct 26;39:107509. doi: 10.1016/j.dib.2021.107509 (PMC8573127; doi:10.1016/j.dib.2021.107509)
Supplement: Supplementary file 1 [file mmc1.zip › SupplementaryMaterials/238-Cell.txt]

[[1]]
[1] "INST. C { EG ~ CeD3 } CUTj = 6.893 ( sen = 0.846 spe = 0.567 )"

[[2]]
                Ins                   Y                   X                 CUT 
                "C"              "CeD3"                "EG"             "6.893" 
                Spe                 Sen                 AUC              auc025 
            "0.567"             "0.846"             "0.734"             "0.751" 
             auc975                 AIC                  OR               OR-CI 
            "0.769"          "2941.737"              "2.79" "2.79 (2.49,3.11) " 
              p-val 
          "< 0.001" 
