# Supplementary material for: Logit models, the area under receiver characteristic curves, sensitivity, and specificity for Co-enrollment density in college networks dataset
Source: Data Brief. 2021 Oct 26;39:107509. doi: 10.1016/j.dib.2021.107509 (PMC8573127; doi:10.1016/j.dib.2021.107509)
Supplement: Supplementary file 1 [file mmc1.zip › SupplementaryMaterials/238-Summ.txt]

[[1]]
[1] "=== CO-ENROLLMENT PREDICTING PERSISTENCE AND GRADUATION ==="

[[2]]
[1] "INST. C { EG ~ CeD3 } CUTj = 6.893 ( sen = 0.846 spe = 0.567 )"

[[3]]

Logistic regression predicting y 
 
               OR(95%CI)         P(Wald's test) P(LR-test)
x (cont. var.) 2.79 (2.49,3.11)  < 0.001        < 0.001   
                                                          
Log-likelihood = -1468.8686
No. of observations = 2788
AIC value = 2941.7372


[[4]]
Method: oc_youden_kernel 
Predictor: x 
Outcome: class 
Direction: >= 
Nr. of bootstraps: 30 

    AUC    n n_pos n_neg
 0.7515 2788   887  1901

 optimal_cutpoint sum_sens_spec    acc sensitivity specificity  tp  fn  fp   tn
           6.8927        1.4121 0.6553      0.8455      0.5665 750 137 824 1077

Predictor summary: 
         Min.    5% 1st Qu. Median  Mean 3rd Qu.   95%  Max.    SD NAs
overall 0.000 3.700   6.066  7.071 6.662   7.693 8.205 8.925 1.479   0
0       0.000 3.000   5.459  6.672 6.288   7.451 8.155 8.925 1.605   0
1       3.585 6.291   7.129  7.577 7.463   7.937 8.237 8.566 0.640   0

Bootstrap summary: 
          Variable  Min.    5% 1st Qu. Median  Mean 3rd Qu.   95%  Max.    SD NAs
  optimal_cutpoint 6.794 6.814   6.851  6.882 6.887   6.907 6.974 7.021 0.053   0
             AUC_b 0.732 0.738   0.747  0.752 0.752   0.759 0.765 0.769 0.009   0
           AUC_oob 0.729 0.735   0.745  0.749 0.749   0.755 0.764 0.770 0.009   0
   sum_sens_spec_b 1.379 1.386   1.402  1.410 1.412   1.422 1.440 1.446 0.017   0
 sum_sens_spec_oob 1.353 1.376   1.393  1.403 1.403   1.412 1.433 1.450 0.020   0
             acc_b 0.636 0.642   0.648  0.654 0.655   0.660 0.668 0.676 0.009   0
           acc_oob 0.622 0.635   0.644  0.651 0.652   0.663 0.671 0.680 0.013   0
     sensitivity_b 0.805 0.807   0.833  0.846 0.844   0.856 0.881 0.888 0.022   0
   sensitivity_oob 0.785 0.807   0.830  0.842 0.840   0.853 0.870 0.876 0.020   0
     specificity_b 0.539 0.542   0.554  0.565 0.568   0.581 0.598 0.603 0.018   0
   specificity_oob 0.520 0.533   0.550  0.558 0.563   0.571 0.608 0.616 0.023   0
    cohens_kappa_b 0.311 0.320   0.328  0.339 0.340   0.350 0.359 0.371 0.014   0
  cohens_kappa_oob 0.290 0.311   0.323  0.338 0.336   0.350 0.366 0.376 0.019   0
