# Supplementary material for: Logit models, the area under receiver characteristic curves, sensitivity, and specificity for Co-enrollment density in college networks dataset
Source: Data Brief. 2021 Oct 26;39:107509. doi: 10.1016/j.dib.2021.107509 (PMC8573127; doi:10.1016/j.dib.2021.107509)
Supplement: Supplementary file 1 [file mmc1.zip › SupplementaryMaterials/247-Cell.txt]

[[1]]
[1] "INST. C { G6 ~ CeD4 } CUTj = 7.463 ( sen = 0.932 spe = 0.653 )"

[[2]]
                Ins                   Y                   X                 CUT 
                "C"              "CeD4"                "G6"             "7.463" 
                Spe                 Sen                 AUC              auc025 
            "0.653"             "0.932"             "0.825"              "0.84" 
             auc975                 AIC                  OR               OR-CI 
            "0.854"          "2367.178"              "5.65" "5.65 (4.79,6.67) " 
              p-val 
          "< 0.001" 
