# Supplementary material for: Logit models, the area under receiver characteristic curves, sensitivity, and specificity for Co-enrollment density in college networks dataset
Source: Data Brief. 2021 Oct 26;39:107509. doi: 10.1016/j.dib.2021.107509 (PMC8573127; doi:10.1016/j.dib.2021.107509)
Supplement: Supplementary file 1 [file mmc1.zip › SupplementaryMaterials/247-Summ.txt]

[[1]]
[1] "=== CO-ENROLLMENT PREDICTING PERSISTENCE AND GRADUATION ==="

[[2]]
[1] "INST. C { G6 ~ CeD4 } CUTj = 7.463 ( sen = 0.932 spe = 0.653 )"

[[3]]

Logistic regression predicting y 
 
               OR(95%CI)         P(Wald's test) P(LR-test)
x (cont. var.) 5.65 (4.79,6.67)  < 0.001        < 0.001   
                                                          
Log-likelihood = -1181.5889
No. of observations = 2788
AIC value = 2367.1778


[[4]]
Method: oc_youden_kernel 
Predictor: x 
Outcome: class 
Direction: >= 
Nr. of bootstraps: 30 

    AUC    n n_pos n_neg
 0.8396 2788   799  1989

 optimal_cutpoint sum_sens_spec    acc sensitivity specificity  tp fn  fp   tn
           7.4627        1.5855 0.7331      0.9324      0.6531 745 54 690 1299

Predictor summary: 
         Min.    5% 1st Qu. Median  Mean 3rd Qu.   95%  Max.    SD NAs
overall 0.000 3.807   6.209  7.508 6.990   8.185 8.637 9.145 1.623   0
0       0.000 3.231   5.555  6.870 6.528   7.839 8.543 9.134 1.692   0
1       3.907 7.391   7.889  8.219 8.140   8.461 8.690 9.145 0.463   0

Bootstrap summary: 
          Variable  Min.    5% 1st Qu. Median  Mean 3rd Qu.   95%  Max.    SD NAs
  optimal_cutpoint 7.400 7.402   7.413  7.445 7.453   7.481 7.543 7.591 0.048   0
             AUC_b 0.822 0.825   0.837  0.841 0.840   0.845 0.851 0.852 0.008   0
           AUC_oob 0.812 0.817   0.833  0.840 0.838   0.844 0.855 0.863 0.011   0
   sum_sens_spec_b 1.566 1.569   1.581  1.585 1.587   1.594 1.603 1.609 0.010   0
 sum_sens_spec_oob 1.536 1.550   1.567  1.580 1.577   1.587 1.598 1.603 0.016   0
             acc_b 0.717 0.721   0.728  0.734 0.733   0.738 0.742 0.745 0.007   0
           acc_oob 0.703 0.716   0.721  0.733 0.730   0.738 0.746 0.749 0.011   0
     sensitivity_b 0.894 0.906   0.928  0.938 0.934   0.945 0.953 0.956 0.015   0
   sensitivity_oob 0.881 0.896   0.914  0.928 0.927   0.945 0.951 0.954 0.019   0
     specificity_b 0.631 0.632   0.647  0.651 0.652   0.660 0.673 0.689 0.014   0
   specificity_oob 0.609 0.627   0.637  0.648 0.650   0.661 0.683 0.686 0.019   0
    cohens_kappa_b 0.447 0.456   0.466  0.476 0.473   0.480 0.484 0.490 0.010   0
  cohens_kappa_oob 0.429 0.441   0.455  0.472 0.467   0.479 0.492 0.495 0.017   0
