# Supplementary material for: Logit models, the area under receiver characteristic curves, sensitivity, and specificity for Co-enrollment density in college networks dataset
Source: Data Brief. 2021 Oct 26;39:107509. doi: 10.1016/j.dib.2021.107509 (PMC8573127; doi:10.1016/j.dib.2021.107509)
Supplement: Supplementary file 1 [file mmc1.zip › SupplementaryMaterials/248-Cell.txt]

[[1]]
[1] "INST. C { EG ~ CeD4 } CUTj = 7.421 ( sen = 0.91 spe = 0.656 )"

[[2]]
               Ins                  Y                  X                CUT 
               "C"             "CeD4"               "EG"            "7.421" 
               Spe                Sen                AUC             auc025 
           "0.656"             "0.91"            "0.809"            "0.824" 
            auc975                AIC                 OR              OR-CI 
            "0.84"         "2555.764"             "4.44" "4.44 (3.86,5.1) " 
             p-val 
         "< 0.001" 
