# Supplementary material for: Logit models, the area under receiver characteristic curves, sensitivity, and specificity for Co-enrollment density in college networks dataset
Source: Data Brief. 2021 Oct 26;39:107509. doi: 10.1016/j.dib.2021.107509 (PMC8573127; doi:10.1016/j.dib.2021.107509)
Supplement: Supplementary file 1 [file mmc1.zip › SupplementaryMaterials/248-Summ.txt]

[[1]]
[1] "=== CO-ENROLLMENT PREDICTING PERSISTENCE AND GRADUATION ==="

[[2]]
[1] "INST. C { EG ~ CeD4 } CUTj = 7.421 ( sen = 0.91 spe = 0.656 )"

[[3]]

Logistic regression predicting y 
 
               OR(95%CI)        P(Wald's test) P(LR-test)
x (cont. var.) 4.44 (3.86,5.1)  < 0.001        < 0.001   
                                                         
Log-likelihood = -1275.8818
No. of observations = 2788
AIC value = 2555.7636


[[4]]
Method: oc_youden_kernel 
Predictor: x 
Outcome: class 
Direction: >= 
Nr. of bootstraps: 30 

    AUC    n n_pos n_neg
 0.8245 2788   887  1901

 optimal_cutpoint sum_sens_spec    acc sensitivity specificity  tp fn  fp   tn
            7.421        1.5658 0.7367      0.9098       0.656 807 80 654 1247

Predictor summary: 
         Min.    5% 1st Qu. Median  Mean 3rd Qu.   95%  Max.    SD NAs
overall 0.000 3.807   6.209  7.508 6.990   8.185 8.637 9.145 1.623   0
0       0.000 3.170   5.524  6.807 6.485   7.814 8.547 9.134 1.710   0
1       3.907 7.219   7.820  8.175 8.070   8.443 8.679 9.145 0.552   0

Bootstrap summary: 
          Variable  Min.    5% 1st Qu. Median  Mean 3rd Qu.   95%  Max.    SD NAs
  optimal_cutpoint 7.367 7.372   7.404  7.423 7.426   7.446 7.476 7.516 0.034   0
             AUC_b 0.805 0.809   0.818  0.827 0.826   0.832 0.840 0.841 0.010   0
           AUC_oob 0.798 0.805   0.814  0.825 0.823   0.831 0.840 0.843 0.011   0
   sum_sens_spec_b 1.536 1.544   1.561  1.573 1.572   1.582 1.595 1.613 0.017   0
 sum_sens_spec_oob 1.526 1.528   1.542  1.557 1.558   1.573 1.584 1.596 0.019   0
             acc_b 0.723 0.725   0.732  0.740 0.740   0.746 0.755 0.764 0.010   0
           acc_oob 0.714 0.715   0.723  0.735 0.734   0.744 0.752 0.753 0.013   0
     sensitivity_b 0.870 0.891   0.907  0.913 0.912   0.921 0.927 0.929 0.013   0
   sensitivity_oob 0.858 0.880   0.892  0.906 0.905   0.915 0.931 0.942 0.018   0
     specificity_b 0.635 0.643   0.652  0.660 0.660   0.665 0.685 0.689 0.013   0
   specificity_oob 0.619 0.621   0.638  0.651 0.653   0.670 0.681 0.696 0.020   0
    cohens_kappa_b 0.460 0.460   0.474  0.488 0.488   0.498 0.513 0.531 0.018   0
  cohens_kappa_oob 0.446 0.448   0.456  0.479 0.477   0.493 0.511 0.512 0.022   0
