# Supplementary material for: Logit models, the area under receiver characteristic curves, sensitivity, and specificity for Co-enrollment density in college networks dataset
Source: Data Brief. 2021 Oct 26;39:107509. doi: 10.1016/j.dib.2021.107509 (PMC8573127; doi:10.1016/j.dib.2021.107509)
Supplement: Supplementary file 1 [file mmc1.zip › SupplementaryMaterials/315-Cell.txt]

[[1]]
[1] "INST. D { P1 ~ CeD1 } CUTj = 8.395 ( sen = 0.582 spe = 0.678 )"

[[2]]
                Ins                   Y                   X                 CUT 
                "D"              "CeD1"                "P1"             "8.395" 
                Spe                 Sen                 AUC              auc025 
            "0.678"             "0.582"             "0.612"             "0.627" 
             auc975                 AIC                  OR               OR-CI 
            "0.642"          "6940.792"              "1.28" "1.28 (1.24,1.32) " 
              p-val 
          "< 0.001" 
