# Supplementary material for: Logit models, the area under receiver characteristic curves, sensitivity, and specificity for Co-enrollment density in college networks dataset
Source: Data Brief. 2021 Oct 26;39:107509. doi: 10.1016/j.dib.2021.107509 (PMC8573127; doi:10.1016/j.dib.2021.107509)
Supplement: Supplementary file 1 [file mmc1.zip › SupplementaryMaterials/315-Summ.txt]

[[1]]
[1] "=== CO-ENROLLMENT PREDICTING PERSISTENCE AND GRADUATION ==="

[[2]]
[1] "INST. D { P1 ~ CeD1 } CUTj = 8.395 ( sen = 0.582 spe = 0.678 )"

[[3]]

Logistic regression predicting y 
 
               OR(95%CI)         P(Wald's test) P(LR-test)
x (cont. var.) 1.28 (1.24,1.32)  < 0.001        < 0.001   
                                                          
Log-likelihood = -3468.3961
No. of observations = 5999
AIC value = 6940.7922


[[4]]
Method: oc_youden_kernel 
Predictor: x 
Outcome: class 
Direction: >= 
Nr. of bootstraps: 30 

    AUC    n n_pos n_neg
 0.6268 5999  4252  1747

 optimal_cutpoint sum_sens_spec    acc sensitivity specificity   tp   fn  fp   tn
           8.3948        1.2598 0.6099      0.5821      0.6777 2475 1777 563 1184

Predictor summary: 
        Min.    5% 1st Qu. Median  Mean 3rd Qu.    95%   Max.    SD NAs
overall    0 5.426   6.322  8.543 8.161  10.182 10.671 11.011 2.027   0
0          0 5.044   6.200  6.870 7.455   9.343 10.480 10.902 1.875   0
1          0 5.555   6.375  9.321 8.451  10.304 10.690 11.011 2.016   0

Bootstrap summary: 
          Variable  Min.    5% 1st Qu. Median  Mean 3rd Qu.   95%  Max.    SD NAs
  optimal_cutpoint 7.795 7.842   7.905  8.267 8.227   8.462 8.711 9.018 0.333   0
             AUC_b 0.610 0.611   0.623  0.628 0.627   0.632 0.638 0.639 0.008   0
           AUC_oob 0.610 0.611   0.619  0.625 0.626   0.629 0.646 0.649 0.010   0
   sum_sens_spec_b 1.234 1.242   1.252  1.264 1.262   1.271 1.285 1.289 0.014   0
 sum_sens_spec_oob 1.215 1.226   1.240  1.250 1.253   1.267 1.285 1.289 0.019   0
             acc_b 0.592 0.596   0.605  0.613 0.611   0.617 0.626 0.627 0.009   0
           acc_oob 0.591 0.594   0.604  0.608 0.609   0.615 0.622 0.626 0.009   0
     sensitivity_b 0.546 0.559   0.574  0.585 0.584   0.596 0.603 0.607 0.015   0
   sensitivity_oob 0.531 0.563   0.578  0.586 0.583   0.592 0.595 0.608 0.014   0
     specificity_b 0.651 0.656   0.667  0.678 0.679   0.691 0.697 0.706 0.014   0
   specificity_oob 0.627 0.639   0.659  0.667 0.670   0.681 0.701 0.735 0.021   0
    cohens_kappa_b 0.195 0.199   0.210  0.219 0.218   0.227 0.239 0.241 0.013   0
  cohens_kappa_oob 0.182 0.190   0.204  0.207 0.211   0.221 0.238 0.239 0.015   0
