# Supplementary material for: Logit models, the area under receiver characteristic curves, sensitivity, and specificity for Co-enrollment density in college networks dataset
Source: Data Brief. 2021 Oct 26;39:107509. doi: 10.1016/j.dib.2021.107509 (PMC8573127; doi:10.1016/j.dib.2021.107509)
Supplement: Supplementary file 1 [file mmc1.zip › SupplementaryMaterials/316-Cell.txt]

[[1]]
[1] "INST. D { G4 ~ CeD1 } CUTj = 9.441 ( sen = 0.516 spe = 0.656 )"

[[2]]
               Ins                  Y                  X                CUT 
               "D"             "CeD1"               "G4"            "9.441" 
               Spe                Sen                AUC             auc025 
           "0.656"            "0.516"            "0.576"            "0.591" 
            auc975                AIC                 OR              OR-CI 
           "0.606"         "7887.296"             "1.17" "1.17 (1.14,1.2) " 
             p-val 
         "< 0.001" 
