# Supplementary material for: Logit models, the area under receiver characteristic curves, sensitivity, and specificity for Co-enrollment density in college networks dataset
Source: Data Brief. 2021 Oct 26;39:107509. doi: 10.1016/j.dib.2021.107509 (PMC8573127; doi:10.1016/j.dib.2021.107509)
Supplement: Supplementary file 1 [file mmc1.zip › SupplementaryMaterials/316-Summ.txt]

[[1]]
[1] "=== CO-ENROLLMENT PREDICTING PERSISTENCE AND GRADUATION ==="

[[2]]
[1] "INST. D { G4 ~ CeD1 } CUTj = 9.441 ( sen = 0.516 spe = 0.656 )"

[[3]]

Logistic regression predicting y 
 
               OR(95%CI)        P(Wald's test) P(LR-test)
x (cont. var.) 1.17 (1.14,1.2)  < 0.001        < 0.001   
                                                         
Log-likelihood = -3941.6482
No. of observations = 5999
AIC value = 7887.2964


[[4]]
Method: oc_youden_kernel 
Predictor: x 
Outcome: class 
Direction: >= 
Nr. of bootstraps: 30 

    AUC    n n_pos n_neg
 0.5911 5999  2343  3656

 optimal_cutpoint sum_sens_spec    acc sensitivity specificity   tp   fn   fp   tn
           9.4409        1.1712 0.6009      0.5156      0.6556 1208 1135 1259 2397

Predictor summary: 
        Min.    5% 1st Qu. Median  Mean 3rd Qu.    95%   Max.    SD NAs
overall    0 5.426   6.322  8.543 8.161  10.182 10.671 11.011 2.027   0
0          0 5.322   6.248  7.170 7.912   9.975 10.642 10.914 1.987   0
1          0 5.588   6.426  9.531 8.549  10.349 10.698 11.011 2.028   0

Bootstrap summary: 
          Variable  Min.    5% 1st Qu. Median  Mean 3rd Qu.   95%  Max.    SD NAs
  optimal_cutpoint 9.193 9.264   9.365  9.448 9.454   9.507 9.776 9.839 0.143   0
             AUC_b 0.580 0.581   0.586  0.591 0.592   0.597 0.604 0.608 0.007   0
           AUC_oob 0.566 0.570   0.583  0.591 0.590   0.597 0.607 0.613 0.012   0
   sum_sens_spec_b 1.142 1.155   1.164  1.172 1.172   1.179 1.192 1.196 0.012   0
 sum_sens_spec_oob 1.134 1.146   1.151  1.159 1.164   1.174 1.187 1.216 0.017   0
             acc_b 0.587 0.592   0.597  0.601 0.603   0.606 0.617 0.618 0.008   0
           acc_oob 0.584 0.586   0.590  0.598 0.598   0.604 0.614 0.618 0.009   0
     sensitivity_b 0.450 0.460   0.502  0.512 0.511   0.531 0.541 0.551 0.024   0
   sensitivity_oob 0.436 0.439   0.492  0.511 0.508   0.528 0.550 0.569 0.032   0
     specificity_b 0.626 0.630   0.647  0.657 0.661   0.664 0.718 0.726 0.024   0
   specificity_oob 0.615 0.622   0.640  0.652 0.656   0.666 0.713 0.735 0.027   0
    cohens_kappa_b 0.140 0.154   0.163  0.170 0.171   0.179 0.190 0.193 0.012   0
  cohens_kappa_oob 0.133 0.145   0.150  0.160 0.163   0.173 0.186 0.211 0.016   0
