# Supplementary material for: Logit models, the area under receiver characteristic curves, sensitivity, and specificity for Co-enrollment density in college networks dataset
Source: Data Brief. 2021 Oct 26;39:107509. doi: 10.1016/j.dib.2021.107509 (PMC8573127; doi:10.1016/j.dib.2021.107509)
Supplement: Supplementary file 1 [file mmc1.zip › SupplementaryMaterials/317-Cell.txt]

[[1]]
[1] "INST. D { G6 ~ CeD1 } CUTj = 7.804 ( sen = 0.652 spe = 0.613 )"

[[2]]
                Ins                   Y                   X                 CUT 
                "D"              "CeD1"                "G6"             "7.804" 
                Spe                 Sen                 AUC              auc025 
            "0.613"             "0.652"             "0.627"             "0.641" 
             auc975                 AIC                  OR               OR-CI 
            "0.655"          "7908.184"              "1.31" "1.31 (1.27,1.34) " 
              p-val 
          "< 0.001" 
