# Supplementary material for: Logit models, the area under receiver characteristic curves, sensitivity, and specificity for Co-enrollment density in college networks dataset
Source: Data Brief. 2021 Oct 26;39:107509. doi: 10.1016/j.dib.2021.107509 (PMC8573127; doi:10.1016/j.dib.2021.107509)
Supplement: Supplementary file 1 [file mmc1.zip › SupplementaryMaterials/317-Summ.txt]

[[1]]
[1] "=== CO-ENROLLMENT PREDICTING PERSISTENCE AND GRADUATION ==="

[[2]]
[1] "INST. D { G6 ~ CeD1 } CUTj = 7.804 ( sen = 0.652 spe = 0.613 )"

[[3]]

Logistic regression predicting y 
 
               OR(95%CI)         P(Wald's test) P(LR-test)
x (cont. var.) 1.31 (1.27,1.34)  < 0.001        < 0.001   
                                                          
Log-likelihood = -3952.0919
No. of observations = 5999
AIC value = 7908.1838


[[4]]
Method: oc_youden_kernel 
Predictor: x 
Outcome: class 
Direction: >= 
Nr. of bootstraps: 30 

    AUC    n n_pos n_neg
 0.6409 5999  3054  2945

 optimal_cutpoint sum_sens_spec    acc sensitivity specificity   tp   fn   fp   tn
           7.8044        1.2648 0.6328      0.6519      0.6129 1991 1063 1140 1805

Predictor summary: 
        Min.    5% 1st Qu. Median  Mean 3rd Qu.    95%   Max.    SD NAs
overall    0 5.426   6.322  8.543 8.161  10.182 10.671 11.011 2.027   0
0          0 5.248   6.170  6.845 7.627   9.716 10.618 10.902 1.947   0
1          0 5.615   6.524  9.591 8.676  10.350 10.696 11.011 1.968   0

Bootstrap summary: 
          Variable  Min.    5% 1st Qu. Median  Mean 3rd Qu.   95%  Max.    SD NAs
  optimal_cutpoint 7.696 7.702   7.739  7.817 7.951   8.073 8.448 8.528 0.275   0
             AUC_b 0.627 0.629   0.636  0.639 0.639   0.642 0.650 0.653 0.006   0
           AUC_oob 0.625 0.632   0.636  0.639 0.642   0.647 0.656 0.657 0.008   0
   sum_sens_spec_b 1.245 1.247   1.256  1.264 1.264   1.269 1.280 1.291 0.010   0
 sum_sens_spec_oob 1.242 1.243   1.254  1.265 1.265   1.279 1.286 1.292 0.015   0
             acc_b 0.623 0.624   0.628  0.632 0.632   0.635 0.640 0.646 0.005   0
           acc_oob 0.621 0.621   0.627  0.634 0.633   0.639 0.643 0.646 0.007   0
     sensitivity_b 0.621 0.624   0.642  0.649 0.648   0.656 0.665 0.672 0.013   0
   sensitivity_oob 0.609 0.623   0.637  0.651 0.647   0.655 0.667 0.673 0.015   0
     specificity_b 0.598 0.601   0.608  0.615 0.616   0.619 0.638 0.639 0.011   0
   specificity_oob 0.592 0.601   0.613  0.617 0.618   0.623 0.643 0.645 0.013   0
    cohens_kappa_b 0.245 0.248   0.256  0.264 0.264   0.269 0.280 0.291 0.010   0
  cohens_kappa_oob 0.242 0.243   0.254  0.265 0.265   0.279 0.286 0.292 0.015   0
