# Supplementary material for: Logit models, the area under receiver characteristic curves, sensitivity, and specificity for Co-enrollment density in college networks dataset
Source: Data Brief. 2021 Oct 26;39:107509. doi: 10.1016/j.dib.2021.107509 (PMC8573127; doi:10.1016/j.dib.2021.107509)
Supplement: Supplementary file 1 [file mmc1.zip › SupplementaryMaterials/326-Cell.txt]

[[1]]
[1] "INST. D { G4 ~ CeD2 } CUTj = 10.426 ( sen = 0.44 spe = 0.761 )"

[[2]]
               Ins                  Y                  X                CUT 
               "D"             "CeD2"               "G4"           "10.426" 
               Spe                Sen                AUC             auc025 
           "0.761"             "0.44"            "0.628"            "0.642" 
            auc975                AIC                 OR              OR-CI 
           "0.656"          "7736.11"             "1.3 " "1.3 (1.26,1.34) " 
             p-val 
         "< 0.001" 
