# Supplementary material for: Logit models, the area under receiver characteristic curves, sensitivity, and specificity for Co-enrollment density in college networks dataset
Source: Data Brief. 2021 Oct 26;39:107509. doi: 10.1016/j.dib.2021.107509 (PMC8573127; doi:10.1016/j.dib.2021.107509)
Supplement: Supplementary file 1 [file mmc1.zip › SupplementaryMaterials/326-Summ.txt]

[[1]]
[1] "=== CO-ENROLLMENT PREDICTING PERSISTENCE AND GRADUATION ==="

[[2]]
[1] "INST. D { G4 ~ CeD2 } CUTj = 10.426 ( sen = 0.44 spe = 0.761 )"

[[3]]

Logistic regression predicting y 
 
               OR(95%CI)        P(Wald's test) P(LR-test)
x (cont. var.) 1.3 (1.26,1.34)  < 0.001        < 0.001   
                                                         
Log-likelihood = -3866.0551
No. of observations = 5999
AIC value = 7736.1103


[[4]]
Method: oc_youden_kernel 
Predictor: x 
Outcome: class 
Direction: >= 
Nr. of bootstraps: 30 

    AUC    n n_pos n_neg
 0.6424 5999  2343  3656

 optimal_cutpoint sum_sens_spec    acc sensitivity specificity   tp   fn  fp   tn
          10.4262        1.2014 0.6358      0.4405      0.7609 1032 1311 874 2782

Predictor summary: 
        Min.    5% 1st Qu. Median  Mean 3rd Qu.    95%   Max.    SD NAs
overall    0 6.492   7.349  9.103 8.883  10.651 11.126 11.543 1.780   0
0          0 6.190   7.219  7.839 8.571  10.382 11.061 11.393 1.794   0
1          0 7.011   7.585 10.132 9.369  10.858 11.177 11.543 1.644   0

Bootstrap summary: 
          Variable  Min.    5% 1st Qu. Median  Mean 3rd Qu.    95%   Max.    SD NAs
  optimal_cutpoint 7.478 8.028   9.637 10.395 9.962  10.431 10.474 10.485 0.845   0
             AUC_b 0.631 0.632   0.635  0.646 0.644   0.649  0.654  0.656 0.007   0
           AUC_oob 0.622 0.628   0.635  0.641 0.642   0.649  0.658  0.661 0.009   0
   sum_sens_spec_b 1.156 1.169   1.189  1.201 1.200   1.214  1.224  1.238 0.019   0
 sum_sens_spec_oob 1.142 1.156   1.181  1.188 1.190   1.208  1.219  1.227 0.020   0
             acc_b 0.542 0.561   0.613  0.633 0.622   0.639  0.645  0.656 0.029   0
           acc_oob 0.547 0.558   0.601  0.627 0.616   0.637  0.642  0.650 0.028   0
     sensitivity_b 0.419 0.426   0.438  0.453 0.500   0.556  0.701  0.802 0.100   0
   sensitivity_oob 0.390 0.425   0.440  0.459 0.500   0.549  0.720  0.808 0.104   0
     specificity_b 0.372 0.470   0.647  0.755 0.699   0.767  0.779  0.783 0.110   0
   specificity_oob 0.393 0.454   0.625  0.744 0.690   0.759  0.774  0.776 0.110   0
    cohens_kappa_b 0.147 0.156   0.186  0.207 0.202   0.220  0.230  0.248 0.025   0
  cohens_kappa_oob 0.134 0.153   0.176  0.191 0.191   0.213  0.227  0.234 0.025   0
