# Supplementary material for: Logit models, the area under receiver characteristic curves, sensitivity, and specificity for Co-enrollment density in college networks dataset
Source: Data Brief. 2021 Oct 26;39:107509. doi: 10.1016/j.dib.2021.107509 (PMC8573127; doi:10.1016/j.dib.2021.107509)
Supplement: Supplementary file 1 [file mmc1.zip › SupplementaryMaterials/327-Cell.txt]

[[1]]
[1] "INST. D { G6 ~ CeD2 } CUTj = 9.385 ( sen = 0.623 spe = 0.671 )"

[[2]]
               Ins                  Y                  X                CUT 
               "D"             "CeD2"               "G6"            "9.385" 
               Spe                Sen                AUC             auc025 
           "0.671"            "0.623"            "0.683"            "0.696" 
            auc975                AIC                 OR              OR-CI 
           "0.709"         "7633.323"             "1.5 " "1.5 (1.45,1.54) " 
             p-val 
         "< 0.001" 
