# Supplementary material for: Logit models, the area under receiver characteristic curves, sensitivity, and specificity for Co-enrollment density in college networks dataset
Source: Data Brief. 2021 Oct 26;39:107509. doi: 10.1016/j.dib.2021.107509 (PMC8573127; doi:10.1016/j.dib.2021.107509)
Supplement: Supplementary file 1 [file mmc1.zip › SupplementaryMaterials/327-Summ.txt]

[[1]]
[1] "=== CO-ENROLLMENT PREDICTING PERSISTENCE AND GRADUATION ==="

[[2]]
[1] "INST. D { G6 ~ CeD2 } CUTj = 9.385 ( sen = 0.623 spe = 0.671 )"

[[3]]

Logistic regression predicting y 
 
               OR(95%CI)        P(Wald's test) P(LR-test)
x (cont. var.) 1.5 (1.45,1.54)  < 0.001        < 0.001   
                                                         
Log-likelihood = -3814.6616
No. of observations = 5999
AIC value = 7633.3231


[[4]]
Method: oc_youden_kernel 
Predictor: x 
Outcome: class 
Direction: >= 
Nr. of bootstraps: 30 

    AUC    n n_pos n_neg
 0.6958 5999  3054  2945

 optimal_cutpoint sum_sens_spec    acc sensitivity specificity   tp   fn  fp   tn
           9.3848        1.2948 0.6469      0.6234      0.6713 1904 1150 968 1977

Predictor summary: 
        Min.    5% 1st Qu. Median  Mean 3rd Qu.    95%   Max.    SD NAs
overall    0 6.492   7.349  9.103 8.883  10.651 11.126 11.543 1.780   0
0          0 6.004   7.140  7.615 8.282  10.079 11.024 11.381 1.757   0
1          0 7.022   7.637 10.214 9.462  10.849 11.164 11.543 1.602   0

Bootstrap summary: 
          Variable  Min.    5% 1st Qu. Median  Mean 3rd Qu.   95%  Max.    SD NAs
  optimal_cutpoint 9.289 9.328   9.359  9.387 9.382   9.403 9.437 9.444 0.037   0
             AUC_b 0.679 0.684   0.690  0.694 0.695   0.701 0.707 0.712 0.008   0
           AUC_oob 0.677 0.684   0.692  0.696 0.697   0.701 0.712 0.718 0.009   0
   sum_sens_spec_b 1.262 1.273   1.287  1.296 1.294   1.301 1.313 1.313 0.012   0
 sum_sens_spec_oob 1.269 1.272   1.283  1.291 1.294   1.302 1.324 1.326 0.016   0
             acc_b 0.630 0.636   0.643  0.647 0.646   0.650 0.656 0.657 0.006   0
           acc_oob 0.634 0.635   0.641  0.645 0.647   0.650 0.662 0.663 0.008   0
     sensitivity_b 0.595 0.605   0.613  0.623 0.621   0.628 0.637 0.643 0.011   0
   sensitivity_oob 0.596 0.607   0.621  0.627 0.627   0.632 0.650 0.655 0.013   0
     specificity_b 0.651 0.658   0.668  0.673 0.673   0.679 0.687 0.689 0.009   0
   specificity_oob 0.639 0.647   0.661  0.666 0.667   0.675 0.684 0.700 0.013   0
    cohens_kappa_b 0.261 0.272   0.287  0.295 0.294   0.300 0.312 0.313 0.013   0
  cohens_kappa_oob 0.268 0.272   0.282  0.291 0.294   0.301 0.324 0.326 0.016   0
