# Supplementary material for: Logit models, the area under receiver characteristic curves, sensitivity, and specificity for Co-enrollment density in college networks dataset
Source: Data Brief. 2021 Oct 26;39:107509. doi: 10.1016/j.dib.2021.107509 (PMC8573127; doi:10.1016/j.dib.2021.107509)
Supplement: Supplementary file 1 [file mmc1.zip › SupplementaryMaterials/337-Cell.txt]

[[1]]
[1] "INST. D { G6 ~ CeD3 } CUTj = 10.363 ( sen = 0.538 spe = 0.775 )"

[[2]]
                Ins                   Y                   X                 CUT 
                "D"              "CeD3"                "G6"            "10.363" 
                Spe                 Sen                 AUC              auc025 
            "0.775"             "0.538"             "0.729"             "0.741" 
             auc975                 AIC                  OR               OR-CI 
            "0.754"          "7330.696"              "1.69" "1.69 (1.63,1.75) " 
              p-val 
          "< 0.001" 
