# Supplementary material for: Logit models, the area under receiver characteristic curves, sensitivity, and specificity for Co-enrollment density in college networks dataset
Source: Data Brief. 2021 Oct 26;39:107509. doi: 10.1016/j.dib.2021.107509 (PMC8573127; doi:10.1016/j.dib.2021.107509)
Supplement: Supplementary file 1 [file mmc1.zip › SupplementaryMaterials/337-Summ.txt]

[[1]]
[1] "=== CO-ENROLLMENT PREDICTING PERSISTENCE AND GRADUATION ==="

[[2]]
[1] "INST. D { G6 ~ CeD3 } CUTj = 10.363 ( sen = 0.538 spe = 0.775 )"

[[3]]

Logistic regression predicting y 
 
               OR(95%CI)         P(Wald's test) P(LR-test)
x (cont. var.) 1.69 (1.63,1.75)  < 0.001        < 0.001   
                                                          
Log-likelihood = -3663.348
No. of observations = 5999
AIC value = 7330.696


[[4]]
Method: oc_youden_kernel 
Predictor: x 
Outcome: class 
Direction: >= 
Nr. of bootstraps: 30 

    AUC    n n_pos n_neg
 0.7414 5999  3054  2945

 optimal_cutpoint sum_sens_spec    acc sensitivity specificity   tp   fn  fp   tn
          10.3628        1.3135 0.6546      0.5383      0.7752 1644 1410 662 2283

Predictor summary: 
        Min.    5% 1st Qu. Median  Mean 3rd Qu.    95%   Max.    SD NAs
overall    0 6.672   7.877  9.285 9.206  10.868 11.350 11.728 1.707   0
0          0 6.190   7.384  8.061 8.523  10.222 11.215 11.672 1.719   0
1          0 7.721   8.276 10.542 9.864  11.083 11.402 11.728 1.412   0

Bootstrap summary: 
          Variable  Min.    5% 1st Qu. Median  Mean 3rd Qu.    95%   Max.    SD NAs
  optimal_cutpoint 7.945 8.652   9.556 10.304 9.950  10.375 10.425 10.467 0.658   0
             AUC_b 0.726 0.733   0.739  0.741 0.742   0.747  0.750  0.753 0.006   0
           AUC_oob 0.728 0.730   0.736  0.739 0.741   0.744  0.753  0.767 0.008   0
   sum_sens_spec_b 1.287 1.299   1.308  1.319 1.318   1.328  1.335  1.362 0.014   0
 sum_sens_spec_oob 1.287 1.289   1.298  1.305 1.307   1.313  1.338  1.357 0.016   0
             acc_b 0.643 0.648   0.653  0.657 0.658   0.662  0.669  0.684 0.008   0
           acc_oob 0.638 0.641   0.647  0.651 0.653   0.656  0.673  0.685 0.010   0
     sensitivity_b 0.511 0.523   0.544  0.554 0.593   0.628  0.774  0.887 0.090   0
   sensitivity_oob 0.507 0.515   0.527  0.550 0.586   0.623  0.784  0.891 0.095   0
     specificity_b 0.449 0.562   0.680  0.771 0.725   0.781  0.784  0.796 0.086   0
   specificity_oob 0.429 0.557   0.686  0.754 0.722   0.775  0.789  0.801 0.085   0
    cohens_kappa_b 0.286 0.299   0.307  0.318 0.317   0.326  0.335  0.364 0.015   0
  cohens_kappa_oob 0.285 0.286   0.296  0.305 0.307   0.313  0.339  0.362 0.017   0
