# Supplementary material for: Logit models, the area under receiver characteristic curves, sensitivity, and specificity for Co-enrollment density in college networks dataset
Source: Data Brief. 2021 Oct 26;39:107509. doi: 10.1016/j.dib.2021.107509 (PMC8573127; doi:10.1016/j.dib.2021.107509)
Supplement: Supplementary file 1 [file mmc1.zip › SupplementaryMaterials/338-Cell.txt]

[[1]]
[1] "INST. D { EG ~ CeD3 } CUTj = 10.299 ( sen = 0.577 spe = 0.833 )"

[[2]]
             Ins                Y                X              CUT              Spe 
             "D"           "CeD3"             "EG"         "10.299"          "0.833" 
             Sen              AUC           auc025           auc975              AIC 
         "0.577"          "0.788"          "0.799"           "0.81"       "6674.185" 
              OR            OR-CI            p-val 
          "2 (1" "2 (1.93,2.08) "        "< 0.001" 
