# Supplementary material for: Logit models, the area under receiver characteristic curves, sensitivity, and specificity for Co-enrollment density in college networks dataset
Source: Data Brief. 2021 Oct 26;39:107509. doi: 10.1016/j.dib.2021.107509 (PMC8573127; doi:10.1016/j.dib.2021.107509)
Supplement: Supplementary file 1 [file mmc1.zip › SupplementaryMaterials/338-Summ.txt]

[[1]]
[1] "=== CO-ENROLLMENT PREDICTING PERSISTENCE AND GRADUATION ==="

[[2]]
[1] "INST. D { EG ~ CeD3 } CUTj = 10.299 ( sen = 0.577 spe = 0.833 )"

[[3]]

Logistic regression predicting y 
 
               OR(95%CI)      P(Wald's test) P(LR-test)
x (cont. var.) 2 (1.93,2.08)  < 0.001        < 0.001   
                                                       
Log-likelihood = -3335.0926
No. of observations = 5999
AIC value = 6674.1852


[[4]]
Method: oc_youden_kernel 
Predictor: x 
Outcome: class 
Direction: >= 
Nr. of bootstraps: 30 

    AUC    n n_pos n_neg
 0.7992 5999  3348  2651

 optimal_cutpoint sum_sens_spec    acc sensitivity specificity   tp   fn  fp   tn
          10.2993        1.4103 0.6903      0.5771      0.8333 1932 1416 442 2209

Predictor summary: 
        Min.    5% 1st Qu. Median  Mean 3rd Qu.    95%   Max.    SD NAs
overall    0 6.672   7.877  9.285 9.206  10.868 11.350 11.728 1.707   0
0          0 6.066   7.295  7.943 8.270   9.578 11.001 11.672 1.610   0
1          0 7.748   8.331 10.615 9.947  11.105 11.405 11.728 1.389   0

Bootstrap summary: 
          Variable  Min.    5% 1st Qu. Median   Mean 3rd Qu.    95%   Max.    SD NAs
  optimal_cutpoint 9.529 9.553   9.593 10.273 10.021  10.327 10.363 10.369 0.367   0
             AUC_b 0.794 0.795   0.797  0.801  0.802   0.806  0.810  0.810 0.005   0
           AUC_oob 0.785 0.787   0.792  0.797  0.797   0.803  0.807  0.811 0.007   0
   sum_sens_spec_b 1.400 1.402   1.409  1.415  1.416   1.425  1.429  1.431 0.009   0
 sum_sens_spec_oob 1.378 1.379   1.396  1.403  1.404   1.415  1.423  1.429 0.014   0
             acc_b 0.682 0.687   0.692  0.698  0.697   0.701  0.707  0.712 0.007   0
           acc_oob 0.677 0.679   0.685  0.691  0.691   0.697  0.703  0.704 0.008   0
     sensitivity_b 0.556 0.567   0.574  0.589  0.610   0.656  0.666  0.672 0.042   0
   sensitivity_oob 0.548 0.563   0.572  0.584  0.606   0.652  0.662  0.667 0.041   0
     specificity_b 0.747 0.748   0.762  0.826  0.806   0.839  0.854  0.858 0.041   0
   specificity_oob 0.723 0.730   0.747  0.826  0.799   0.837  0.846  0.848 0.047   0
    cohens_kappa_b 0.383 0.388   0.397  0.401  0.404   0.413  0.419  0.426 0.011   0
  cohens_kappa_oob 0.369 0.372   0.383  0.393  0.392   0.404  0.411  0.419 0.014   0
