# Supplementary material for: Logit models, the area under receiver characteristic curves, sensitivity, and specificity for Co-enrollment density in college networks dataset
Source: Data Brief. 2021 Oct 26;39:107509. doi: 10.1016/j.dib.2021.107509 (PMC8573127; doi:10.1016/j.dib.2021.107509)
Supplement: Supplementary file 1 [file mmc1.zip › SupplementaryMaterials/347-Summ.txt]

[[1]]
[1] "=== CO-ENROLLMENT PREDICTING PERSISTENCE AND GRADUATION ==="

[[2]]
[1] "INST. D { G6 ~ CeD4 } CUTj = 10.547 ( sen = 0.541 spe = 0.798 )"

[[3]]

Logistic regression predicting y 
 
               OR(95%CI)         P(Wald's test) P(LR-test)
x (cont. var.) 1.93 (1.86,2.01)  < 0.001        < 0.001   
                                                          
Log-likelihood = -3469.5124
No. of observations = 5999
AIC value = 6943.0248


[[4]]
Method: oc_youden_kernel 
Predictor: x 
Outcome: class 
Direction: >= 
Nr. of bootstraps: 30 

    AUC    n n_pos n_neg
 0.7754 5999  3054  2945

 optimal_cutpoint sum_sens_spec    acc sensitivity specificity   tp   fn  fp   tn
          10.5475        1.3396 0.6674      0.5413      0.7983 1653 1401 594 2351

Predictor summary: 
        Min.    5% 1st Qu. Median   Mean 3rd Qu.    95%   Max.    SD NAs
overall    0 6.740   8.214  9.375  9.418  11.019 11.505 11.869 1.679   0
0          0 6.229   7.443  8.331  8.639  10.257 11.317 11.827 1.715   0
1          0 8.288   8.830 10.725 10.169  11.238 11.575 11.869 1.246   0

Bootstrap summary: 
          Variable  Min.    5% 1st Qu. Median   Mean 3rd Qu.    95%   Max.    SD NAs
  optimal_cutpoint 8.367 8.378   9.732 10.514 10.035  10.556 10.587 10.623 0.683   0
             AUC_b 0.768 0.769   0.774  0.776  0.776   0.778  0.783  0.787 0.004   0
           AUC_oob 0.763 0.766   0.772  0.775  0.776   0.781  0.785  0.787 0.006   0
   sum_sens_spec_b 1.303 1.320   1.337  1.344  1.349   1.347  1.437  1.441 0.032   0
 sum_sens_spec_oob 1.296 1.298   1.319  1.333  1.339   1.343  1.440  1.442 0.039   0
             acc_b 0.651 0.660   0.666  0.670  0.673   0.673  0.721  0.726 0.018   0
           acc_oob 0.647 0.649   0.656  0.663  0.668   0.671  0.723  0.728 0.021   0
     sensitivity_b 0.531 0.534   0.543  0.553  0.617   0.642  0.936  0.938 0.117   0
   sensitivity_oob 0.513 0.523   0.536  0.549  0.610   0.632  0.919  0.920 0.115   0
     specificity_b 0.499 0.502   0.692  0.787  0.731   0.799  0.809  0.817 0.093   0
   specificity_oob 0.520 0.522   0.677  0.780  0.729   0.800  0.812  0.821 0.090   0
    cohens_kappa_b 0.302 0.320   0.335  0.342  0.348   0.347  0.439  0.445 0.033   0
  cohens_kappa_oob 0.295 0.298   0.316  0.331  0.338   0.342  0.444  0.447 0.040   0
