# Supplementary material for: Logit models, the area under receiver characteristic curves, sensitivity, and specificity for Co-enrollment density in college networks dataset
Source: Data Brief. 2021 Oct 26;39:107509. doi: 10.1016/j.dib.2021.107509 (PMC8573127; doi:10.1016/j.dib.2021.107509)
Supplement: Supplementary file 1 [file mmc1.zip › SupplementaryMaterials/348-Cell.txt]

[[1]]
[1] "INST. D { EG ~ CeD4 } CUTj = 10.487 ( sen = 0.581 spe = 0.863 )"

[[2]]
                Ins                   Y                   X                 CUT 
                "D"              "CeD4"                "EG"            "10.487" 
                Spe                 Sen                 AUC              auc025 
            "0.863"             "0.581"             "0.824"             "0.834" 
             auc975                 AIC                  OR               OR-CI 
            "0.844"          "6166.907"              "2.38" "2.38 (2.28,2.49) " 
              p-val 
          "< 0.001" 
