# Supplementary material for: Logit models, the area under receiver characteristic curves, sensitivity, and specificity for Co-enrollment density in college networks dataset
Source: Data Brief. 2021 Oct 26;39:107509. doi: 10.1016/j.dib.2021.107509 (PMC8573127; doi:10.1016/j.dib.2021.107509)
Supplement: Supplementary file 1 [file mmc1.zip › SupplementaryMaterials/348-Summ.txt]

[[1]]
[1] "=== CO-ENROLLMENT PREDICTING PERSISTENCE AND GRADUATION ==="

[[2]]
[1] "INST. D { EG ~ CeD4 } CUTj = 10.487 ( sen = 0.581 spe = 0.863 )"

[[3]]

Logistic regression predicting y 
 
               OR(95%CI)         P(Wald's test) P(LR-test)
x (cont. var.) 2.38 (2.28,2.49)  < 0.001        < 0.001   
                                                          
Log-likelihood = -3081.4535
No. of observations = 5999
AIC value = 6166.907


[[4]]
Method: oc_youden_kernel 
Predictor: x 
Outcome: class 
Direction: >= 
Nr. of bootstraps: 30 

   AUC    n n_pos n_neg
 0.834 5999  3348  2651

 optimal_cutpoint sum_sens_spec    acc sensitivity specificity   tp   fn  fp   tn
          10.4874        1.4433 0.7053      0.5806      0.8627 1944 1404 364 2287

Predictor summary: 
        Min.    5% 1st Qu. Median   Mean 3rd Qu.    95%   Max.    SD NAs
overall    0 6.740   8.214  9.375  9.418  11.019 11.505 11.869 1.679   0
0          0 6.109   7.349  8.160  8.380   9.592 11.050 11.780 1.598   0
1          0 8.305   8.880 10.796 10.240  11.256 11.574 11.869 1.224   0

Bootstrap summary: 
          Variable  Min.    5% 1st Qu. Median   Mean 3rd Qu.    95%   Max.    SD NAs
  optimal_cutpoint 8.409 8.431  10.455 10.478 10.255  10.504 10.550 10.556 0.636   0
             AUC_b 0.825 0.828   0.834  0.836  0.836   0.839  0.842  0.845 0.005   0
           AUC_oob 0.821 0.822   0.827  0.832  0.832   0.836  0.841  0.844 0.006   0
   sum_sens_spec_b 1.423 1.429   1.442  1.447  1.452   1.453  1.505  1.532 0.023   0
 sum_sens_spec_oob 1.398 1.417   1.429  1.439  1.441   1.449  1.480  1.499 0.021   0
             acc_b 0.693 0.699   0.705  0.708  0.714   0.712  0.773  0.783 0.022   0
           acc_oob 0.690 0.692   0.695  0.702  0.708   0.710  0.761  0.770 0.020   0
     sensitivity_b 0.567 0.576   0.579  0.583  0.620   0.591  0.923  0.929 0.105   0
   sensitivity_oob 0.547 0.555   0.571  0.578  0.613   0.590  0.920  0.930 0.107   0
     specificity_b 0.576 0.594   0.855  0.859  0.832   0.869  0.873  0.876 0.084   0
   specificity_oob 0.550 0.569   0.846  0.859  0.828   0.872  0.878  0.883 0.093   0
    cohens_kappa_b 0.403 0.413   0.425  0.431  0.439   0.436  0.523  0.548 0.033   0
  cohens_kappa_oob 0.393 0.399   0.408  0.419  0.427   0.434  0.498  0.517 0.029   0
