# Supplementary material for: Logit models, the area under receiver characteristic curves, sensitivity, and specificity for Co-enrollment density in college networks dataset
Source: Data Brief. 2021 Oct 26;39:107509. doi: 10.1016/j.dib.2021.107509 (PMC8573127; doi:10.1016/j.dib.2021.107509)
Supplement: Supplementary file 1 [file mmc1.zip › SupplementaryMaterials/415-Summ.txt]

[[1]]
[1] "=== CO-ENROLLMENT PREDICTING PERSISTENCE AND GRADUATION ==="

[[2]]
[1] "INST. E { P1 ~ CeD1 } CUTj = 7.187 ( sen = 0.326 spe = 0.947 )"

[[3]]

Logistic regression predicting y 
 
               OR(95%CI)         P(Wald's test) P(LR-test)
x (cont. var.) 0.79 (0.74,0.83)  < 0.001        < 0.001   
                                                          
Log-likelihood = -2260.5293
No. of observations = 3687
AIC value = 4525.0585


[[4]]
Method: oc_youden_kernel 
Predictor: x 
Outcome: class 
Direction: >= 
Nr. of bootstraps: 30 

    AUC    n n_pos n_neg
 0.6163 3687  1164  2523

 optimal_cutpoint sum_sens_spec    acc sensitivity specificity  tp  fn  fp   tn
           7.1869        1.2725 0.7507      0.3256      0.9469 379 785 134 2389

Predictor summary: 
        Min.    5% 1st Qu. Median  Mean 3rd Qu.   95%  Max.    SD NAs
overall    0 3.170   5.555  6.229 5.987   6.858 7.760 8.392 1.443   0
0          0 3.170   5.728  6.492 6.280   7.437 8.033 8.392 1.586   0
1          0 3.185   5.492  6.150 5.852   6.728 7.208 7.845 1.350   0

Bootstrap summary: 
          Variable  Min.    5% 1st Qu. Median  Mean 3rd Qu.   95%  Max.    SD NAs
  optimal_cutpoint 7.127 7.140   7.165  7.180 7.180   7.197 7.214 7.233 0.024   0
             AUC_b 0.604 0.607   0.612  0.619 0.620   0.626 0.635 0.636 0.009   0
           AUC_oob 0.582 0.593   0.606  0.613 0.612   0.620 0.628 0.639 0.012   0
   sum_sens_spec_b 1.243 1.252   1.263  1.271 1.272   1.283 1.296 1.299 0.014   0
 sum_sens_spec_oob 1.214 1.252   1.258  1.261 1.267   1.276 1.294 1.301 0.017   0
             acc_b 0.742 0.742   0.746  0.753 0.752   0.756 0.761 0.763 0.006   0
           acc_oob 0.719 0.734   0.743  0.746 0.747   0.752 0.762 0.762 0.009   0
     sensitivity_b 0.286 0.305   0.319  0.326 0.328   0.337 0.355 0.359 0.017   0
   sensitivity_oob 0.290 0.304   0.312  0.319 0.322   0.331 0.342 0.361 0.015   0
     specificity_b 0.927 0.934   0.940  0.945 0.944   0.949 0.956 0.957 0.007   0
   specificity_oob 0.924 0.934   0.940  0.946 0.945   0.950 0.956 0.956 0.008   0
    cohens_kappa_b 0.292 0.298   0.309  0.318 0.320   0.331 0.345 0.349 0.014   0
  cohens_kappa_oob 0.251 0.294   0.303  0.310 0.313   0.323 0.345 0.350 0.019   0
