# Supplementary material for: Logit models, the area under receiver characteristic curves, sensitivity, and specificity for Co-enrollment density in college networks dataset
Source: Data Brief. 2021 Oct 26;39:107509. doi: 10.1016/j.dib.2021.107509 (PMC8573127; doi:10.1016/j.dib.2021.107509)
Supplement: Supplementary file 1 [file mmc1.zip › SupplementaryMaterials/416-Summ.txt]

[[1]]
[1] "=== CO-ENROLLMENT PREDICTING PERSISTENCE AND GRADUATION ==="

[[2]]
[1] "INST. E { G4 ~ CeD1 } CUTj = 7.213 ( sen = 0.192 spe = 0.954 )"

[[3]]

Logistic regression predicting y 
 
               OR(95%CI)        P(Wald's test) P(LR-test)
x (cont. var.) 0.9 (0.86,0.94)  < 0.001        < 0.001   
                                                         
Log-likelihood = -2488.7632
No. of observations = 3687
AIC value = 4981.5265


[[4]]
Method: oc_youden_kernel 
Predictor: x 
Outcome: class 
Direction: >= 
Nr. of bootstraps: 30 

    AUC    n n_pos n_neg
 0.5552 3687  2163  1524

 optimal_cutpoint sum_sens_spec    acc sensitivity specificity  tp   fn fp   tn
           7.2133        1.1459 0.5069      0.1919      0.9541 415 1748 70 1454

Predictor summary: 
        Min.    5% 1st Qu. Median  Mean 3rd Qu.   95%  Max.    SD NAs
overall    0 3.170   5.555  6.229 5.987   6.858 7.760 8.392 1.443   0
0          0 3.459   5.585  6.285 6.082   7.000 7.919 8.392 1.476   0
1          0 3.025   5.492  6.150 5.852   6.768 7.180 7.807 1.383   0

Bootstrap summary: 
          Variable   Min.     5% 1st Qu. Median  Mean 3rd Qu.   95%  Max.    SD NAs
  optimal_cutpoint  2.979  3.235   3.422  7.179 5.785   7.209 7.236 7.244 1.894   0
             AUC_b  0.541  0.544   0.551  0.557 0.557   0.561 0.569 0.580 0.009   0
           AUC_oob  0.527  0.538   0.545  0.554 0.554   0.562 0.573 0.574 0.012   0
   sum_sens_spec_b  1.006  1.008   1.026  1.140 1.102   1.156 1.168 1.178 0.067   0
 sum_sens_spec_oob  0.991  0.997   1.012  1.139 1.096   1.152 1.163 1.169 0.070   0
             acc_b  0.493  0.501   0.509  0.519 0.539   0.581 0.593 0.598 0.036   0
           acc_oob  0.493  0.494   0.503  0.513 0.533   0.574 0.591 0.595 0.038   0
     sensitivity_b  0.175  0.182   0.189  0.210 0.475   0.949 0.960 0.961 0.371   0
   sensitivity_oob  0.172  0.179   0.194  0.206 0.471   0.945 0.954 0.961 0.370   0
     specificity_b  0.049  0.056   0.071  0.950 0.628   0.955 0.961 0.961 0.436   0
   specificity_oob  0.049  0.050   0.064  0.947 0.624   0.956 0.963 0.965 0.439   0
    cohens_kappa_b  0.007  0.009   0.029  0.120 0.090   0.134 0.148 0.154 0.056   0
  cohens_kappa_oob -0.010 -0.003   0.014  0.119 0.083   0.128 0.141 0.144 0.059   0
