# Supplementary material for: Logit models, the area under receiver characteristic curves, sensitivity, and specificity for Co-enrollment density in college networks dataset
Source: Data Brief. 2021 Oct 26;39:107509. doi: 10.1016/j.dib.2021.107509 (PMC8573127; doi:10.1016/j.dib.2021.107509)
Supplement: Supplementary file 1 [file mmc1.zip › SupplementaryMaterials/417-Cell.txt]

[[1]]
[1] "INST. E { G6 ~ CeD1 } CUTj = 7.184 ( sen = 0.218 spe = 0.953 )"

[[2]]
               Ins                  Y                  X                CUT 
               "E"             "CeD1"               "G6"            "7.184" 
               Spe                Sen                AUC             auc025 
           "0.953"            "0.218"            "0.558"            "0.577" 
            auc975                AIC                 OR              OR-CI 
           "0.595"         "5052.234"             "0.86" "0.86 (0.82,0.9) " 
             p-val 
         "< 0.001" 
