# Supplementary material for: Logit models, the area under receiver characteristic curves, sensitivity, and specificity for Co-enrollment density in college networks dataset
Source: Data Brief. 2021 Oct 26;39:107509. doi: 10.1016/j.dib.2021.107509 (PMC8573127; doi:10.1016/j.dib.2021.107509)
Supplement: Supplementary file 1 [file mmc1.zip › SupplementaryMaterials/417-Summ.txt]

[[1]]
[1] "=== CO-ENROLLMENT PREDICTING PERSISTENCE AND GRADUATION ==="

[[2]]
[1] "INST. E { G6 ~ CeD1 } CUTj = 7.184 ( sen = 0.218 spe = 0.953 )"

[[3]]

Logistic regression predicting y 
 
               OR(95%CI)        P(Wald's test) P(LR-test)
x (cont. var.) 0.86 (0.82,0.9)  < 0.001        < 0.001   
                                                         
Log-likelihood = -2524.1171
No. of observations = 3687
AIC value = 5052.2342


[[4]]
Method: oc_youden_kernel 
Predictor: x 
Outcome: class 
Direction: >= 
Nr. of bootstraps: 30 

    AUC    n n_pos n_neg
 0.5768 3687  1984  1703

 optimal_cutpoint sum_sens_spec    acc sensitivity specificity  tp   fn fp   tn
           7.1838        1.1713 0.5576      0.2182       0.953 433 1551 80 1623

Predictor summary: 
        Min.    5% 1st Qu. Median  Mean 3rd Qu.   95%  Max.    SD NAs
overall    0 3.170   5.555  6.229 5.987   6.858 7.760 8.392 1.443   0
0          0 3.459   5.615  6.313 6.128   7.055 7.943 8.392 1.480   0
1          0 3.170   5.492  6.129 5.822   6.735 7.170 7.807 1.380   0

Bootstrap summary: 
          Variable  Min.    5% 1st Qu. Median  Mean 3rd Qu.   95%  Max.    SD NAs
  optimal_cutpoint 7.137 7.138   7.156  7.188 7.185   7.209 7.238 7.245 0.033   0
             AUC_b 0.547 0.560   0.570  0.576 0.577   0.585 0.594 0.598 0.011   0
           AUC_oob 0.530 0.551   0.567  0.575 0.574   0.584 0.595 0.604 0.015   0
   sum_sens_spec_b 1.139 1.147   1.160  1.167 1.168   1.178 1.185 1.188 0.013   0
 sum_sens_spec_oob 1.126 1.144   1.153  1.165 1.164   1.175 1.187 1.188 0.014   0
             acc_b 0.535 0.540   0.556  0.559 0.557   0.562 0.569 0.572 0.009   0
           acc_oob 0.533 0.536   0.545  0.548 0.552   0.559 0.575 0.584 0.012   0
     sensitivity_b 0.175 0.186   0.206  0.221 0.217   0.229 0.236 0.238 0.016   0
   sensitivity_oob 0.188 0.192   0.204  0.217 0.215   0.228 0.234 0.243 0.014   0
     specificity_b 0.934 0.936   0.947  0.952 0.951   0.955 0.963 0.965 0.008   0
   specificity_oob 0.924 0.927   0.942  0.953 0.949   0.957 0.963 0.965 0.012   0
    cohens_kappa_b 0.130 0.139   0.151  0.159 0.158   0.168 0.175 0.178 0.012   0
  cohens_kappa_oob 0.119 0.135   0.144  0.156 0.154   0.162 0.177 0.185 0.014   0
