# Supplementary material for: Logit models, the area under receiver characteristic curves, sensitivity, and specificity for Co-enrollment density in college networks dataset
Source: Data Brief. 2021 Oct 26;39:107509. doi: 10.1016/j.dib.2021.107509 (PMC8573127; doi:10.1016/j.dib.2021.107509)
Supplement: Supplementary file 1 [file mmc1.zip › SupplementaryMaterials/426-Cell.txt]

[[1]]
[1] "INST. E { G4 ~ CeD2 } CUTj = 7.137 ( sen = 0.795 spe = 0.427 )"

[[2]]
                Ins                   Y                   X                 CUT 
                "E"              "CeD2"                "G4"             "7.137" 
                Spe                 Sen                 AUC              auc025 
            "0.427"             "0.795"             "0.586"             "0.604" 
             auc975                 AIC                  OR               OR-CI 
            "0.622"          "4865.257"              "1.47" "1.47 (1.37,1.57) " 
              p-val 
          "< 0.001" 
