# Supplementary material for: Logit models, the area under receiver characteristic curves, sensitivity, and specificity for Co-enrollment density in college networks dataset
Source: Data Brief. 2021 Oct 26;39:107509. doi: 10.1016/j.dib.2021.107509 (PMC8573127; doi:10.1016/j.dib.2021.107509)
Supplement: Supplementary file 1 [file mmc1.zip › SupplementaryMaterials/426-Summ.txt]

[[1]]
[1] "=== CO-ENROLLMENT PREDICTING PERSISTENCE AND GRADUATION ==="

[[2]]
[1] "INST. E { G4 ~ CeD2 } CUTj = 7.137 ( sen = 0.795 spe = 0.427 )"

[[3]]

Logistic regression predicting y 
 
               OR(95%CI)         P(Wald's test) P(LR-test)
x (cont. var.) 1.47 (1.37,1.57)  < 0.001        < 0.001   
                                                          
Log-likelihood = -2430.6286
No. of observations = 3687
AIC value = 4865.2573


[[4]]
Method: oc_youden_kernel 
Predictor: x 
Outcome: class 
Direction: >= 
Nr. of bootstraps: 30 

    AUC    n n_pos n_neg
 0.6043 3687  1524  2163

 optimal_cutpoint sum_sens_spec    acc sensitivity specificity   tp  fn   fp  tn
            7.137        1.2218 0.5791      0.7946      0.4272 1211 313 1239 924

Predictor summary: 
        Min.    5% 1st Qu. Median  Mean 3rd Qu.   95%  Max.    SD NAs
overall    0 5.285   6.807  7.577 7.282   8.025 8.555 9.351 1.177   0
0          0 4.912   6.459  7.384 7.101   7.972 8.717 9.351 1.341   0
1          0 5.907   7.276  7.748 7.539   8.061 8.401 8.693 0.830   0

Bootstrap summary: 
          Variable  Min.    5% 1st Qu. Median  Mean 3rd Qu.   95%  Max.    SD NAs
  optimal_cutpoint 7.023 7.053   7.108  7.145 7.147   7.187 7.240 7.250 0.059   0
             AUC_b 0.589 0.592   0.598  0.605 0.606   0.609 0.625 0.633 0.011   0
           AUC_oob 0.575 0.580   0.593  0.604 0.602   0.611 0.619 0.628 0.013   0
   sum_sens_spec_b 1.203 1.204   1.214  1.224 1.226   1.237 1.252 1.258 0.016   0
 sum_sens_spec_oob 1.181 1.190   1.202  1.224 1.220   1.239 1.246 1.248 0.020   0
             acc_b 0.565 0.568   0.573  0.580 0.582   0.589 0.599 0.600 0.010   0
           acc_oob 0.554 0.564   0.571  0.579 0.578   0.587 0.590 0.591 0.009   0
     sensitivity_b 0.761 0.769   0.783  0.797 0.795   0.805 0.823 0.829 0.018   0
   sensitivity_oob 0.744 0.751   0.775  0.796 0.791   0.805 0.818 0.829 0.022   0
     specificity_b 0.387 0.394   0.416  0.427 0.431   0.443 0.466 0.470 0.023   0
   specificity_oob 0.387 0.410   0.416  0.430 0.429   0.443 0.455 0.458 0.017   0
    cohens_kappa_b 0.188 0.189   0.194  0.204 0.208   0.218 0.233 0.238 0.015   0
  cohens_kappa_oob 0.164 0.176   0.184  0.206 0.202   0.216 0.224 0.225 0.018   0
