# Supplementary material for: Logit models, the area under receiver characteristic curves, sensitivity, and specificity for Co-enrollment density in college networks dataset
Source: Data Brief. 2021 Oct 26;39:107509. doi: 10.1016/j.dib.2021.107509 (PMC8573127; doi:10.1016/j.dib.2021.107509)
Supplement: Supplementary file 1 [file mmc1.zip › SupplementaryMaterials/427-Cell.txt]

[[1]]
[1] "INST. E { G6 ~ CeD2 } CUTj = 7.081 ( sen = 0.793 spe = 0.412 )"

[[2]]
               Ins                  Y                  X                CUT 
               "E"             "CeD2"               "G6"            "7.081" 
               Spe                Sen                AUC             auc025 
           "0.412"            "0.793"            "0.572"             "0.59" 
            auc975                AIC                 OR              OR-CI 
           "0.609"         "4976.938"             "1.4 " "1.4 (1.31,1.49) " 
             p-val 
         "< 0.001" 
