# Supplementary material for: Logit models, the area under receiver characteristic curves, sensitivity, and specificity for Co-enrollment density in college networks dataset
Source: Data Brief. 2021 Oct 26;39:107509. doi: 10.1016/j.dib.2021.107509 (PMC8573127; doi:10.1016/j.dib.2021.107509)
Supplement: Supplementary file 1 [file mmc1.zip › SupplementaryMaterials/427-Summ.txt]

[[1]]
[1] "=== CO-ENROLLMENT PREDICTING PERSISTENCE AND GRADUATION ==="

[[2]]
[1] "INST. E { G6 ~ CeD2 } CUTj = 7.081 ( sen = 0.793 spe = 0.412 )"

[[3]]

Logistic regression predicting y 
 
               OR(95%CI)        P(Wald's test) P(LR-test)
x (cont. var.) 1.4 (1.31,1.49)  < 0.001        < 0.001   
                                                         
Log-likelihood = -2486.4692
No. of observations = 3687
AIC value = 4976.9384


[[4]]
Method: oc_youden_kernel 
Predictor: x 
Outcome: class 
Direction: >= 
Nr. of bootstraps: 30 

    AUC    n n_pos n_neg
 0.5902 3687  1703  1984

 optimal_cutpoint sum_sens_spec    acc sensitivity specificity   tp  fn   fp  tn
           7.0806        1.2056 0.5883      0.7933      0.4123 1351 352 1166 818

Predictor summary: 
        Min.    5% 1st Qu. Median  Mean 3rd Qu.   95%  Max.    SD NAs
overall    0 5.285   6.807  7.577 7.282   8.025 8.555 9.351 1.177   0
0          0 4.858   6.443  7.375 7.095   7.989 8.751 9.351 1.370   0
1          0 5.835   7.209  7.714 7.500   8.044 8.392 8.693 0.852   0

Bootstrap summary: 
          Variable  Min.    5% 1st Qu. Median  Mean 3rd Qu.   95%  Max.    SD NAs
  optimal_cutpoint 6.965 6.976   7.021  7.059 7.078   7.140 7.188 7.218 0.073   0
             AUC_b 0.564 0.582   0.587  0.592 0.592   0.598 0.604 0.614 0.009   0
           AUC_oob 0.565 0.570   0.580  0.591 0.588   0.597 0.605 0.609 0.012   0
   sum_sens_spec_b 1.173 1.198   1.203  1.207 1.210   1.220 1.230 1.240 0.013   0
 sum_sens_spec_oob 1.160 1.168   1.180  1.201 1.196   1.210 1.223 1.236 0.020   0
             acc_b 0.571 0.581   0.585  0.591 0.590   0.594 0.604 0.608 0.008   0
           acc_oob 0.566 0.566   0.574  0.583 0.583   0.590 0.598 0.602 0.010   0
     sensitivity_b 0.759 0.763   0.782  0.805 0.796   0.808 0.831 0.839 0.022   0
   sensitivity_oob 0.722 0.745   0.770  0.793 0.787   0.800 0.824 0.829 0.026   0
     specificity_b 0.382 0.383   0.393  0.413 0.414   0.435 0.450 0.458 0.024   0
   specificity_oob 0.369 0.375   0.395  0.404 0.409   0.421 0.454 0.463 0.024   0
    cohens_kappa_b 0.167 0.192   0.195  0.202 0.203   0.211 0.224 0.233 0.013   0
  cohens_kappa_oob 0.155 0.163   0.172  0.193 0.189   0.202 0.216 0.227 0.019   0
