# Supplementary material for: Logit models, the area under receiver characteristic curves, sensitivity, and specificity for Co-enrollment density in college networks dataset
Source: Data Brief. 2021 Oct 26;39:107509. doi: 10.1016/j.dib.2021.107509 (PMC8573127; doi:10.1016/j.dib.2021.107509)
Supplement: Supplementary file 1 [file mmc1.zip › SupplementaryMaterials/437-Cell.txt]

[[1]]
[1] "INST. E { G6 ~ CeD3 } CUTj = 7.889 ( sen = 0.857 spe = 0.539 )"

[[2]]
                Ins                   Y                   X                 CUT 
                "E"              "CeD3"                "G6"             "7.889" 
                Spe                 Sen                 AUC              auc025 
            "0.539"             "0.857"             "0.696"             "0.713" 
             auc975                 AIC                  OR               OR-CI 
             "0.73"          "4439.283"              "2.61" "2.61 (2.39,2.86) " 
              p-val 
          "< 0.001" 
