# Supplementary material for: Logit models, the area under receiver characteristic curves, sensitivity, and specificity for Co-enrollment density in college networks dataset
Source: Data Brief. 2021 Oct 26;39:107509. doi: 10.1016/j.dib.2021.107509 (PMC8573127; doi:10.1016/j.dib.2021.107509)
Supplement: Supplementary file 1 [file mmc1.zip › SupplementaryMaterials/437-Summ.txt]

[[1]]
[1] "=== CO-ENROLLMENT PREDICTING PERSISTENCE AND GRADUATION ==="

[[2]]
[1] "INST. E { G6 ~ CeD3 } CUTj = 7.889 ( sen = 0.857 spe = 0.539 )"

[[3]]

Logistic regression predicting y 
 
               OR(95%CI)         P(Wald's test) P(LR-test)
x (cont. var.) 2.61 (2.39,2.86)  < 0.001        < 0.001   
                                                          
Log-likelihood = -2217.6413
No. of observations = 3687
AIC value = 4439.2826


[[4]]
Method: oc_youden_kernel 
Predictor: x 
Outcome: class 
Direction: >= 
Nr. of bootstraps: 30 

    AUC    n n_pos n_neg
 0.7132 3687  1703  1984

 optimal_cutpoint sum_sens_spec    acc sensitivity specificity   tp  fn  fp   tn
           7.8892        1.3955 0.6857      0.8567      0.5388 1459 244 915 1069

Predictor summary: 
         Min.    5% 1st Qu. Median  Mean 3rd Qu.   95%  Max.    SD NAs
overall 0.000 5.728   7.488  8.253 7.900   8.718 9.139 9.707 1.245   0
0       0.000 5.087   6.741  7.762 7.476   8.513 9.202 9.707 1.472   0
1       2.322 7.331   8.145  8.516 8.394   8.798 9.092 9.382 0.618   0

Bootstrap summary: 
          Variable  Min.    5% 1st Qu. Median  Mean 3rd Qu.   95%  Max.    SD NAs
  optimal_cutpoint 7.798 7.817   7.854  7.888 7.885   7.914 7.958 7.969 0.044   0
             AUC_b 0.697 0.697   0.707  0.713 0.711   0.717 0.721 0.724 0.008   0
           AUC_oob 0.697 0.701   0.710  0.714 0.714   0.720 0.725 0.731 0.008   0
   sum_sens_spec_b 1.349 1.378   1.386  1.397 1.395   1.406 1.415 1.421 0.015   0
 sum_sens_spec_oob 1.362 1.379   1.391  1.400 1.398   1.410 1.416 1.421 0.014   0
             acc_b 0.664 0.677   0.682  0.687 0.687   0.692 0.698 0.701 0.008   0
           acc_oob 0.668 0.673   0.681  0.687 0.685   0.690 0.693 0.695 0.007   0
     sensitivity_b 0.821 0.829   0.851  0.860 0.858   0.871 0.876 0.878 0.015   0
   sensitivity_oob 0.818 0.827   0.845  0.864 0.860   0.876 0.889 0.891 0.021   0
     specificity_b 0.504 0.512   0.528  0.540 0.537   0.547 0.558 0.567 0.016   0
   specificity_oob 0.499 0.503   0.526  0.541 0.538   0.550 0.565 0.579 0.019   0
    cohens_kappa_b 0.340 0.369   0.376  0.387 0.385   0.395 0.404 0.412 0.014   0
  cohens_kappa_oob 0.352 0.366   0.379  0.389 0.386   0.396 0.402 0.405 0.013   0
