# Supplementary material for: Logit models, the area under receiver characteristic curves, sensitivity, and specificity for Co-enrollment density in college networks dataset
Source: Data Brief. 2021 Oct 26;39:107509. doi: 10.1016/j.dib.2021.107509 (PMC8573127; doi:10.1016/j.dib.2021.107509)
Supplement: Supplementary file 1 [file mmc1.zip › SupplementaryMaterials/438-Summ.txt]

[[1]]
[1] "=== CO-ENROLLMENT PREDICTING PERSISTENCE AND GRADUATION ==="

[[2]]
[1] "INST. E { EG ~ CeD3 } CUTj = 7.878 ( sen = 0.852 spe = 0.539 )"

[[3]]

Logistic regression predicting y 
 
               OR(95%CI)         P(Wald's test) P(LR-test)
x (cont. var.) 2.46 (2.26,2.68)  < 0.001        < 0.001   
                                                          
Log-likelihood = -2245.4115
No. of observations = 3687
AIC value = 4494.8229


[[4]]
Method: oc_youden_kernel 
Predictor: x 
Outcome: class 
Direction: >= 
Nr. of bootstraps: 30 

    AUC    n n_pos n_neg
 0.7068 3687  1753  1934

 optimal_cutpoint sum_sens_spec    acc sensitivity specificity   tp  fn  fp   tn
           7.8783        1.3905 0.6876      0.8517      0.5388 1493 260 892 1042

Predictor summary: 
         Min.    5% 1st Qu. Median  Mean 3rd Qu.   95%  Max.    SD NAs
overall 0.000 5.728   7.488  8.253 7.900   8.718 9.139 9.707 1.245   0
0       0.000 5.087   6.741  7.762 7.474   8.512 9.214 9.707 1.478   0
1       2.322 7.203   8.114  8.512 8.371   8.788 9.089 9.382 0.656   0

Bootstrap summary: 
          Variable  Min.    5% 1st Qu. Median  Mean 3rd Qu.   95%  Max.    SD NAs
  optimal_cutpoint 7.818 7.828   7.858  7.886 7.880   7.902 7.921 7.928 0.030   0
             AUC_b 0.697 0.699   0.706  0.711 0.710   0.715 0.723 0.724 0.007   0
           AUC_oob 0.674 0.684   0.697  0.702 0.703   0.712 0.718 0.722 0.011   0
   sum_sens_spec_b 1.367 1.374   1.389  1.398 1.397   1.403 1.420 1.422 0.013   0
 sum_sens_spec_oob 1.350 1.358   1.370  1.386 1.384   1.396 1.409 1.411 0.017   0
             acc_b 0.670 0.678   0.687  0.692 0.691   0.693 0.704 0.705 0.008   0
           acc_oob 0.661 0.672   0.677  0.685 0.684   0.690 0.698 0.699 0.009   0
     sensitivity_b 0.829 0.833   0.843  0.852 0.854   0.864 0.878 0.881 0.014   0
   sensitivity_oob 0.834 0.836   0.843  0.850 0.852   0.860 0.868 0.880 0.012   0
     specificity_b 0.521 0.522   0.532  0.546 0.543   0.552 0.562 0.575 0.014   0
   specificity_oob 0.496 0.506   0.516  0.535 0.532   0.544 0.562 0.568 0.018   0
    cohens_kappa_b 0.357 0.366   0.382  0.392 0.390   0.396 0.415 0.416 0.014   0
  cohens_kappa_oob 0.339 0.354   0.364  0.379 0.377   0.388 0.403 0.405 0.017   0
